# Supplementary material for: NCX1 reverse mode promotes calcium-dependent Neutrophil Extracellular Trap formation and lung damage in chronic obstructive pulmonary disease
Source: Nat Commun. 2026 Mar 11;17:3801. doi: 10.1038/s41467-026-69636-1 (PMC13111594; doi:10.1038/s41467-026-69636-1)
Supplement: Supplementary file 4 — Source Data [file 41467_2026_69636_MOESM4_ESM.xlsx]

## Sheet: Fig1
Fig.1b													Fig.1c																																	fig.1g-h
qPCR analyzes mRNA levels of NCX1 in human lung tissue.													Densitometry of western blot: NCX1 densitometry normalized to β-actin control, normalized to control																																	Densitometry of western blot: Proteins densitometry normalized to β-actin control, normalized to control
Biological replicates ≥10.													Biological replicates =10.																																	Biological replicates =10.
(i-iii) represent technical replicates. Data values normalized to to GAPDH control, normalized to control													(i, ii) represent densitometry of 2 film exposures per biological replicate.																																	(i, ii) represent densitometry of 2 film exposures per biological replicate.
''Exp.' refers to each experimental biological replicate													''Exp.' refers to each experimental biological replicate																																	''Exp.' refers to each experimental biological replicate
Groups	Sample		test (NCX1) Ct	ref (GAPDH) Ct	average of test Ct	average of ref Ct	ΔCt	ΔΔCt	2^(-ΔΔCt)
Control	Exp.1	i	36.318	15.98	36.0657	15.6197	20.446	2.23398	0.212571				WB	Technical replicates for each sample.																																WB	Biological replicate-MPO
		ii	35.859	15.336										Exp.1		Exp.2		Exp.3		Exp.4		Exp.5		Exp.6		Exp.7		Exp.8		Exp.9		Exp.10		Plotted													Exp.1		Exp.2
		iii	36.02	15.543									groups	i	ii	i	ii	i	ii	i	ii	i	ii	i	ii	i	ii	i	ii	i	ii	i	ii	Avrg	SD	SEM										groups	i	ii	i
	Exp.2	i	35.829	16.96	35.4213	16.4607	18.9607	0.749049	0.594996				Control	1	0.78	1.23	1.37	1.3	1.36	0.87	1.21	1.23	1.71	0.86	1.1	1.04	1.3	0.43	0.49	0.43	0.75	0.68	0.92	1.003	0.34626	0.109497										Control	1	0.74	0.43
		ii	35.105	16.1									Mixed-CBE	3.89	2.63	2.89	2.59	3.78	3.42	1.23	1.41	2.21	2.35	1.98	2.16	2.24	2.56	3.29	3.83	2.85	3.05	2.54	3.1	2.7	0.737649	0.233265										Mixed-CBE	1.89	1.95	2.69
		iii	35.33	16.322
	Exp.3	i	35.486	16.998	35.123	16.761	18.362	0.150777	0.900765
		ii	35.013	16.388									Fig.1d													Fig.1e
		iii	34.87	16.897									qPCR analyzes mRNA levels of NE in human lung tissue.													qPCR analyzes mRNA levels of MPO in human lung tissue.																				WB	Biological replicate-NE
	Exp.4	i	34.606	16.886	34.1467	16.3723	17.7743	-0.43739	1.35415				Biological replicates ≥10.													Biological replicates ≥10.																					Exp.1		Exp.2
		ii	33.824	16.221									(i-iii) represent technical replicates. Data values normalized to to GAPDH control, normalized to control													(i-iii) represent technical replicates. Data values normalized to to GAPDH control, normalized to control																				groups	i	ii	i
		iii	34.01	16.01									''Exp.' refers to each experimental biological replicate													''Exp.' refers to each experimental biological replicate																				Control	1	1.36	0.93
	Exp.5	i	35.12	15.736	35.22	15.2273	19.9927	1.78147	0.290886																																					Mixed-CBE	2.69	2.46	2.69
		ii	35.96	14.928									Groups	Sample		test (NE) Ct	ref (GAPDH) Ct	average of test Ct	average of ref Ct	ΔCt	ΔΔCt	2^(-ΔΔCt)				Groups	Sample		test (MPO) Ct	ref (GAPDH) Ct	average of test Ct	average of ref Ct	ΔCt	ΔΔCt	2^(-ΔΔCt)
		iii	34.58	15.018									Control	Exp.1	i	25.36	15.98	25.2207	15.6197	9.601	0.578002	0.669891				Control	Exp.1	i	20.1	15.98	20.301	15.6197	4.68133	0.431406	0.741539
	Exp.6	i	34.423	14.313	33.431	14.7543	18.6767	0.464979	0.724482						ii	25.282	15.336											ii	20.783	15.336
		ii	30.91	15.222											iii	25.02	15.543											iii	20.02	15.543
		iii	34.96	14.728										Exp.2	i	24.729	16.96	24.9967	16.4607	8.536	-0.48626	1.40081					Exp.2	i	20.572	16.96	20.3277	16.4607	3.867	-0.382408	1.30352
	Exp.7	i	33.94	18.98	33.674	18.5833	15.0907	-3.12043	8.69645						ii	25.148	16.1											ii	20.081	16.1
		ii	34.102	18.281											iii	25.113	16.322											iii	20.33	16.322																fig.1m
		iii	32.98	18.489										Exp.3	i	25.589	16.998	25.898	16.761	9.137	0.114582	0.92365					Exp.3	i	20.47	16.998	20.462	16.761	3.701	-0.548376	1.46244											Quantification of neutrophil numbers (m) and NCX1 expression (n) on neutrophils in human BALF.
	Exp.8	i	35.2	18.845	34.7008	18.3117	16.3891	-1.82244	3.5368						ii	26.235	16.388											ii	20.05	16.388																Biological replicates =5.
		ii	34.5824	18.31											iii	25.87	16.897											iii	20.866	16.897																'Exp.' refers to each experimental biological replicate.
		iii	34.32	17.78										Exp.4	i	25.588	16.886	25.5053	16.3723	9.133	0.110141	0.926497					Exp.4	i	20.06	16.886	20.62	16.3723	4.24767	-0.00161192	1.00112											Fig.1m
	Exp.9	i	18.119	17.62	19.456	17.3833	2.07267	1.52303	0.347954						ii	25.925	16.221											ii	20.8	16.221																FACS	Biological replicate-Neutrophil count (*104)
		ii	21.029	17.05											iii	25.003	16.01											iii	21	16.01																	Exp.1	Exp.2	Exp.3
		iii	19.22	17.48										Exp.5	i	25.323	15.736	24.963	15.2273	9.73567	0.713161	0.609982					Exp.5	i	20.31	15.736	20.386	15.2273	5.15867	0.909167	0.532492											Control	2.705	4.0455	3.1108
	Exp.10	i	18.511	17.189	19.2557	19.1963	0.0593333	-0.490058	1.4045						ii	24.986	14.928											ii	19.99	14.928																Mixed-CBE	8.4159	10.6918	22.8682
		ii	21.176	21.203											iii	24.58	15.018											iii	20.858	15.018
		iii	18.08	19.197										Exp.6	i	24.723	14.313	25.1983	14.7543	10.444	1.42131	0.373372					Exp.6	i	20.201	14.313	20.2473	14.7543	5.493	1.24323	0.422425											Fig.1n
	Exp.11	i	20.668	22.379	19.7023	21.187	-1.48467	-2.03462	4.09716						ii	25.912	15.222											ii	20.551	15.222																FACS	Biological replicate-NCX1 MFI (*104)
		ii	20.276	21.434											iii	24.96	14.728											iii	19.99	14.728																	Exp.1	Exp.2	Exp.3
		iii	18.163	19.748										Exp.7	i	25.305	18.98	25.463	18.5833	6.87967	-2.14248	4.4152					Exp.7	i	21.494	18.98	21.2243	18.5827	2.64167	-1.60819	3.04869											Control	2.5287	1.1334	3.0535
	Exp.12	i	19.12	15.662	18.634	15.1877	3.44633	2.89601	0.134343						ii	25.104	18.281											ii	21.192	18.28																Mixed-CBE	9.1473	11.1876	8.7639
		ii	18.21	15.102											iii	25.98	18.489											iii	20.987	18.488
		iii	18.572	14.799										Exp.8	i	27.195	18.845	27.026	18.3117	8.71433	-0.308463	1.23839					Exp.8	i	22.89	18.845	22.5177	18.3117	4.206	-0.0432221	1.03041
	Exp.13	i	18.578	18.407	18.0823	18.0603	0.022	-0.527598	1.44153						ii	26.583	18.31											ii	22.28	18.31
		ii	17.769	17.904											iii	27.3	17.78											iii	22.383	17.78
		iii	17.9	17.87										Exp.9	i	26.561	17.62	26.8577	17.3833	9.47433	-0.541033	1.45501					Exp.9	i	20.117	17.62	20.2523	17.3833	2.869	1.35747	0.390266
	Exp.14	i	17.348	18.815	17.7243	18.5417	-0.817333	-1.36676	2.57891						ii	26.809	17.05											ii	20.42	17.05
		ii	17.987	18.2											iii	27.203	17.48											iii	20.22	17.48
		iii	17.838	18.61										Exp.10	i	27.811	17.189	28.145	19.1963	8.94867	-1.06636	2.09414					Exp.10	i	20.516	17.189	20.537	19.1963	1.34067	-0.170363	1.12534
	Exp.15	i	19.28	15.971	19.0147	15.9873	3.02733	-0.478409	1.39321						ii	28.176	21.203											ii	21.006	21.203
		ii	18.98	16.102											iii	28.448	19.197											iii	20.089	19.197
		iii	18.784	15.889										Exp.11	i	28.265	22.379	28.7447	21.187	7.55767	-2.45762	5.49308					Exp.11	i	20.66	22.379	20.3307	21.1873	-0.856667	-2.36808	5.16252
	Exp.16	i	18.68	14.909	18.3542	14.6077	3.7465	0.240746	0.846307						ii	28.876	21.434											ii	20.272	21.435
		ii	18.2535	14.238											iii	29.093	19.748											iii	20.06	19.748
		iii	18.129	14.676										Exp.12	i	29.903	15.662	30.272	15.1877	15.0843	5.06878	0.0297951					Exp.12	i	19.115	15.662	19.4747	15.1883	4.28633	2.77511	0.146086
	Exp.17	i	19.321	14.81	18.9267	14.6107	4.316	0.809726	0.57049						ii	30.343	15.102											ii	19.237	15.104
		ii	18.85	14.504											iii	30.57	14.799											iii	20.072	14.799
		iii	18.609	14.518										Exp.13	i	27.542	18.406	27.8623	18.0597	9.80267	-0.212658	1.15882					Exp.13	i	20.478	18.407	20.049	18.0603	1.98867	0.477997	0.717974
	Exp.18	i	19.968	16.376	19.924	17.49	2.434	0.769457	0.586638						ii	27.855	17.903											ii	19.769	17.904
		ii	19.847	18.594											iii	28.19	17.87											iii	19.9	17.87
		iii	19.957	17.5										Exp.14	i	27.551	18.815	27.7657	18.5417	9.224	-0.791117	1.73041					Exp.14	i	18.403	18.815	17.9807	18.5417	-0.561	-2.07213	4.20508
	Exp.19	i	18.101	18.899	18.0883	18.8723	-0.784	-2.44864	5.45901						ii	27.935	18.2											ii	17.93	18.2
		ii	18.051	18.859											iii	27.811	18.61											iii	17.609	18.61
		iii	18.113	18.859										Exp.15	i	26.039	15.971	26.3973	15.9873	10.41	-1.07259	2.1032					Exp.15	i	21.028	15.971	20.6433	15.9873	4.656	-0.649964	1.56913
	Exp.20	i	20.073	19.2042	19.736	19.281	0.454954	-1.19	2.27557						ii	26.898	16.102											ii	20.131	16.102
		ii	19.389	19.3583											iii	26.255	15.889											iii	20.771	15.889
		iii	19.746	19.2806										Exp.16	i	26.515	14.909	26.2293	14.6077	11.6217	0.138699	0.908338					Exp.16	i	20.61	14.909	20.2927	14.6077	5.685	0.37928	0.768821
Emphysema	Exp.1	i	34.981	17.607	34.553	17.2433	17.3097	-0.902145	1.86884						ii	26.129	14.238											ii	20.245	14.238
		ii	34.324	16.91											iii	26.044	14.676											iii	20.023	14.676
		iii	34.354	17.213										Exp.17	i	27.108	14.811	27.0627	14.6113	12.4513	0.968501	0.511037					Exp.17	i	19.326	14.812	20.2387	14.6113	5.62733	0.321276	0.800362
	Exp.2	i	34.991	15.5	35.2595	15.8003	19.4591	1.2477	0.421118						ii	26.78	14.504											ii	20.8	14.504
		ii	35.428	15.8											iii	27.3	14.519											iii	20.59	14.518
		iii	35.3594	16.101										Exp.18	i	29.243	16.376	29.327	17.49	11.837	2.56907	0.168512					Exp.18	i	20.398	16.376	20.7267	17.49	3.23667	0.705521	0.613221
	Exp.3	i	36.742	15.529	36.3323	15.7537	20.5787	2.36697	0.193853						ii	29.133	18.594											ii	20.807	18.594
		ii	36.105	15.516											iii	29.605	17.5											iii	20.975	17.5
		iii	36.15	16.216										Exp.19	i	26.919	18.899	26.4413	18.8723	7.569	-1.706	3.26					Exp.19	i	19.289	18.899	19.549	18.8723	0.676667	-1.85453	3.61633
	Exp.4	i	19.304	17.6	19.604	17.907	1.697	1.1475	0.451406						ii	26.282	18.859											ii	19.297	18.859
		ii	20.304	17.908											iii	26.123	18.859											iii	20.061	18.859
		iii	19.204	18.213										Exp.20	i	26.659	19.2042	26.485	19.281	7.20395	-2.072	4.2					Exp.20	i	19.789	19.2042	19.9567	19.281	0.67562	-1.85579	3.6195
	Exp.5	i	18.203	17.607	17.657	18.1477	-0.490667	-1.04051	2.05695						ii	26.006	19.3583											ii	20.189	19.3583
		ii	17.384	18.721											iii	26.79	19.2806											iii	19.892	19.2806
		iii	17.384	18.115									Emphysema	Exp.1	i	24.98	17.607	24.516	17.2433	7.27267	-1.74937	3.36211				Emphysema	Exp.1	i	20.987	17.605	20.8283	17.2427	3.58567	-0.663992	1.58446
	Exp.6	i	18.182	18.6	18.46	18.5813	-0.121333	-0.670676	1.59182						ii	24.268	16.91											ii	21.132	16.91
		ii	18.144	18.931											iii	24.3	17.213											iii	20.366	17.213
		iii	19.054	18.213										Exp.2	i	24.99	15.5	25.34	15.8003	9.53967	0.517366	0.698646					Exp.2	i	19.996	15.5	20.1983	15.7997	4.39867	0.149005	0.901872
	Exp.7	i	18.073	14.342	18.254	13.8933	4.36067	0.855386	0.552717						ii	25.44	15.8											ii	20.059	15.8
		ii	18.55	13.79											iii	25.59	16.101											iii	20.54	16.099
		iii	18.139	13.548										Exp.3	i	26.802	15.529	26.4073	15.7537	10.6537	1.63109	0.322844					Exp.3	i	19.84	15.529	20.13	15.7537	4.37633	0.126472	0.916069
	Exp.8	i	21.907	15.88	21.271	15.43	5.841	2.335	0.2						ii	26.309	15.516											ii	20.4	15.516
		ii	20.946	15.202											iii	26.111	16.216											iii	20.15	16.216
		iii	20.96	15.208										Exp.4	i	29.339	17.6	29.649	17.907	11.742	1.72638	0.30221					Exp.4	i	21.904	17.6	21.5693	17.907	3.66233	2.15097	0.225161
	Exp.9	i	19.86	15.76	20.0983	15.6137	4.48467	0.97886	0.507381						ii	30.384	17.908											ii	21.604	17.908
		ii	20.22	15.401											iii	29.224	18.213											iii	21.2	18.213
		iii	20.215	15.68										Exp.5	i	28.15	17.607	28.458	18.1477	10.3103	0.29468	0.815253					Exp.5	i	18.203	17.607	18.4637	18.1477	0.316	-1.19497	2.28939
	Exp.10	i	19.075	17.388	19.444	16.944	2.5	-1.00565	2.00785						ii	28.384	18.721											ii	18.834	18.721
		ii	19.518	16.488											iii	28.84	18.115											iii	18.354	18.115
		iii	19.739	16.956										Exp.6	i	28.18	18.6	28.4593	18.5813	9.878	-0.137751	1.10019					Exp.6	i	18.828	18.6	19.0967	18.5813	0.515333	-0.995851	1.99426
Mixed-CBE	Exp.1	i	32.981	18.114	32.6577	18.1513	14.5063	-3.70547	13.0454						ii	28.144	18.931											ii	19.408	18.931
		ii	32.608	18.727											iii	29.054	18.213											iii	19.054	18.213
		iii	32.384	17.613										Exp.7	i	25.934	14.342	25.958	13.8933	12.0647	0.582053	0.668012					Exp.7	i	19.806	14.342	19.768	13.8933	5.87467	0.569251	0.673967
	Exp.2	i	32.656	19.164	32.907	19.1177	13.7893	-4.42282	21.4487						ii	25.55	13.79											ii	19.459	13.79
		ii	32.936	18.98											iii	26.39	13.548											iii	20.039	13.548
		iii	33.129	19.209										Exp.8	i	27.971	15.88	27.937	15.43	12.507	1.024	0.49					Exp.8	i	23.645	15.88	22.5624	15.43	7.13237	1.826	0.28
	Exp.3	i	33.718	19.416	33.659	19.338	14.321	-3.8905	14.8305						ii	27.31	15.202											ii	22.1311	15.202
		ii	34.109	19.569											iii	28.53	15.208											iii	21.911	15.208
		iii	33.15	19.029										Exp.9	i	27.86	15.76	27.868	15.6137	12.2543	0.771168	0.585943					Exp.9	i	20.85	15.76	21.22	15.6137	5.60633	0.300247	0.812114
	Exp.4	i	34.814	21.466	34.927	21.529	13.398	-4.81342	28.118						ii	28.227	15.401											ii	21.362	15.401
		ii	34.829	21.908											iii	27.517	15.68											iii	21.448	15.68
		iii	35.138	21.213										Exp.10	i	27.078	17.388	28.0787	16.944	11.1347	-0.347913	1.27272					Exp.10	i	20.06	17.387	20.1673	16.9437	3.22367	-2.08182	4.23342
	Exp.5	i	17.871	18.89	18.0027	18.8823	-0.879667	-1.42916	2.6929						ii	28.389	16.488											ii	20.503	16.488
		ii	18.124	19.187											iii	28.769	16.956											iii	19.939	16.956
		iii	18.013	18.57									Mixed-CBE	Exp.1	i	23.975	18.114	24.185	18.1513	6.03367	-2.98871	7.93762				Mixed-CBE	Exp.1	i	19.988	18.114	20.3587	18.1513	2.20733	-2.04231	4.11903
	Exp.6	i	17.548	17.98	17.519	18.1977	-0.678667	-1.22856	2.34333						ii	24.3	18.727											ii	20.689	18.727
		ii	17.119	18.496											iii	24.28	17.613											iii	20.399	17.613
		iii	17.89	18.117										Exp.2	i	23.5	19.164	23.803	19.1177	4.68533	-4.33813	20.2259					Exp.2	i	19.502	19.164	19.4167	19.1177	0.299	-3.95113	15.4671
	Exp.7	i	18.869	22.231	18.477	22.4793	-4.00233	-4.55151	23.4499						ii	23.88	18.98											ii	19.619	18.98
		ii	18.349	22.458											iii	24.029	19.209											iii	19.129	19.209
		iii	18.213	22.749										Exp.3	i	24.548	19.415	24.2043	19.3377	4.86667	-4.15585	17.8253					Exp.3	i	19.734	19.415	19.7893	19.3377	0.451667	-3.79802	13.9097
	Exp.8	i	17.89	19.243	17.8353	19.7067	-1.87133	-2.42069	5.35425						ii	24.112	19.569											ii	20.112	19.569
		ii	17.399	19.429											iii	23.953	19.029											iii	19.522	19.029
		iii	18.217	20.448										Exp.4	i	29.28	21.465	29.2117	21.5287	7.683	-1.34	2.53					Exp.4	i	20.941	21.465	20.6323	21.5287	-0.896333	-5.14595	35.4068
	Exp.9	i	19.17	21.69	19.3603	21.145	-1.78467	-2.33469	5.04444						ii	29.185	21.908											ii	20.821	21.908
		ii	19.604	20.457											iii	29.17	21.213											iii	20.135	21.213
		iii	19.307	21.288										Exp.5	i	27.824	18.89	28.1257	18.8823	9.24333	-0.77193	1.70755					Exp.5	i	19.86	18.89	19.31	18.8823	0.427667	-1.08317	2.11869
	Exp.10	i	16.574	18.009	16.2417	18.129	-1.88733	-5.39287	42.0162						ii	28.54	19.187											ii	19.06	19.187
		ii	16.111	18.465											iii	28.013	18.57											iii	19.01	18.57
		iii	16.04	17.913										Exp.6	i	26.442	17.98	26.747	18.1977	8.54933	-1.46673	2.76394					Exp.6	i	17.689	17.98	17.936	18.1977	-0.261667	-1.77375	3.41942
	Exp.11	i	18.499	17.225	18.3507	17.043	1.30767	-2.19766	4.58734						ii	27.019	18.496											ii	18.222	18.496
		ii	18.29	17.058											iii	26.78	18.117											iii	17.897	18.117
		iii	18.263	16.846										Exp.7	i	31.969	22.231	31.8723	22.4793	9.393	-0.622272	1.54					Exp.7	i	21.869	22.231	21.8	22.4793	-0.679333	-2.18984	4.56255
	Exp.12	i	18.57	17.016	18.4003	17.478	0.922333	-2.58365	5.99455						ii	31.809	22.458											ii	21.412	22.458
		ii	18.103	17.499											iii	31.839	22.749											iii	22.119	22.749
		iii	18.528	17.919										Exp.8	i	29.967	19.243	29.6307	19.7067	9.924	-0.0914926	1.07					Exp.8	i	19.849	19.243	20.0563	19.7067	0.349667	-1.16137	2.2367
	Exp.13	i	20.508	16.225	20.983	16.7643	4.21867	0.712873	0.610104						ii	29.906	19.429											ii	20.112	19.429
		ii	21.178	17.198											iii	29.019	20.448											iii	20.208	20.448
		iii	21.263	16.87										Exp.9	i	28.159	21.69	28.2227	21.1453	7.07733	2.13094	7.66395					Exp.9	i	21.226	21.69	21.0137	21.1453	-0.131667	-1.64296	3.12306
	Exp.14	i	17.459	15.12	17.2457	15.262	1.98367	-1.52193	2.87175						ii	28.504	20.458											ii	20.806	20.457
		ii	17.209	15.02											iii	28.005	21.288											iii	21.009	21.289
		iii	17.069	15.646										Exp.10	i	26.74	18.009	26.64	18.129	8.511	-2.97233	7.84805					Exp.10	i	18.204	18.009	18.7717	18.129	0.642667	-4.66272	25.329
	Exp.15	i	18.507	17.016	18.469	16.6663	1.80267	-1.70265	3.25498						ii	26.14	18.465											ii	18.991	18.465
		ii	18.049	16.364											iii	27.04	17.913											iii	19.12	17.913
		iii	18.851	16.619										Exp.11	i	27.67	17.225	27.782	17.043	10.739	-0.743988	1.6748					Exp.11	i	20.498	17.225	20.3523	17.043	3.30933	-1.99725	3.99239
	Exp.16	i	20.017	19.207	19.8077	19.0523	0.755333	-2.11813	4.34131						ii	28.393	17.058											ii	20.296	17.058
		ii	19.187	19.15											iii	27.283	16.846											iii	20.263	16.846
		iii	20.219	18.8										Exp.12	i	28.865	17.015	28.8633	17.4777	11.3857	-0.0971291	1.06964					Exp.12	i	19.279	17.016	18.9877	17.478	1.50967	-3.79578	13.8881
	Exp.17	i	20.9	20.225	21.0233	20.0883	0.935	-1.93843	3.83288						ii	29.202	17.499											ii	19.156	17.499
		ii	20.99	20.17											iii	28.523	17.919											iii	18.528	17.919
		iii	21.18	19.87										Exp.13	i	27.5	16.225	27.266	16.7643	10.5017	-0.980442	1.97307					Exp.13	i	22.578	16.225	22.746	16.7643	5.98167	0.676269	0.625781
	Exp.18	i	17.695	18.309	17.802	18.6003	-0.798333	-3.67182	12.7447						ii	27.168	17.198											ii	23.21	17.198
		ii	17.781	18.592											iii	27.13	16.87											iii	22.45	16.87
		iii	17.93	18.9										Exp.14	i	25.758	15.12	26.2083	15.262	10.9463	-0.537179	1.45113					Exp.14	i	19.159	15.12	19.134	15.262	3.872	-1.43393	2.70181
	Exp.19	i	20.297	16.97	19.916	16.831	3.085	0.211432	0.86368						ii	26.208	15.02											ii	19.314	15.02
		ii	19.74	16.773											iii	26.659	15.646											iii	18.929	15.646
		iii	19.711	16.75										Exp.15	i	25.105	17.016	25.335	16.6663	8.66867	-2.81421	7.03334					Exp.15	i	20.589	17.016	20.199	16.6663	3.53267	-1.7729	3.41741
	Exp.20	i	20.079	18.229	19.667	17.9587	1.70833	-1.16581	2.2436						ii	25.049	16.364											ii	20.052	16.364
		ii	19.339	17.361											iii	25.851	16.619											iii	19.956	16.619
		iii	19.583	18.286										Exp.16	i	27.019	19.207	26.543	19.0523	7.49067	-2.30112	4.92839					Exp.16	i	19.817	19.207	19.7377	19.0523	0.685333	-4.19215	18.2794
															ii	26.189	19.15											ii	19.186	19.15
															iii	26.421	18.8											iii	20.21	18.8
														Exp.17	i	28.5	20.225	28.221	20.0883	8.13267	-1.65886	3.15768					Exp.17	i	20.55	20.225	20.881	20.0883	0.792667	-4.08444	16.9644
															ii	27.987	20.17											ii	20.91	20.17
															iii	28.176	19.87											iii	21.183	19.87
														Exp.18	i	26.68	18.309	26.5833	18.6003	7.983	-1.80887	3.5					Exp.18	i	19.111	18.309	18.947	18.6003	0.346667	-4.53048	23.1105
															ii	27.18	18.592											ii	18.791	18.592
															iii	25.89	18.9											iii	18.939	18.9
														Exp.19	i	27.097	16.97	26.7563	16.831	9.92533	0.132985	0.911943					Exp.19	i	22.293	16.971	22.1277	16.8313	5.29633	0.41899	0.747948
															ii	26.453	16.773											ii	22.44	16.773
															iii	26.719	16.75											iii	21.65	16.75
														Exp.20	i	24.789	18.229	25.031	17.9587	7.07233	-2.71988	6.58819					Exp.20	i	20.387	18.229	19.9767	17.9587	2.018	-2.8594	7.25713
															ii	25.215	17.361											ii	19.844	17.361
															iii	25.089	18.286											iii	19.699	18.286
[truncated: 20 more columns]

## Sheet: Fig2
Fig.2b																														Fig.2 c-e											Fig.2g
The pressure-volume curve was generated.																														Pulmonary function parameters including FEV20(ms)/FVC, FEV50(ms)/FVC, and FRC/TLC were measured.											Data of the Neutrophils/CD45+cells（%）in Lung.
Biological replicates =6.																														Biological replicates =6.											Biological replicates =6.
''Exp.' refers to each experimental biological replicate																														(i-iii) represent technical replicates.											''Exp.' refers to each experimental biological replicate
																														''Exp.' refers to each experimental biological replicate
Pressure (mmH2O)	Volume (ml)																																				AVERAGE	AVERAGE	AVERAGE
	Air+Slc8a1f+/f+Mrp-Cre-							Air+Slc8a1f+/f+Mrp-Cre+							CS+Slc8a1f+/f+Mrp-Cre-							CS+Slc8a1f+/f+Mrp-Cre+												Cdyn	FEV50/FVC	FRC/TLC	Cdyn	FEV50/FVC	FRC/TLC		Fig2.f		Neutrophils/CD45+cells（%）in Lung
	Exp.1(Avrg)	Exp.2(Avrg)	Exp.3(Avrg)	Exp.4(Avrg)	Exp.5(Avrg)	Exp.6(Avrg)	Mean	Exp.1(Avrg)	Exp.2(Avrg)	Exp.3(Avrg)	Exp.4(Avrg)	Exp.5(Avrg)	Exp.6(Avrg)	Mean	Exp.1(Avrg)	Exp.2(Avrg)	Exp.3(Avrg)	Exp.4(Avrg)	Exp.5(Avrg)	Exp.6(Avrg)	Mean	Exp.1(Avrg)	Exp.2(Avrg)	Exp.3(Avrg)	Exp.4(Avrg)	Exp.5(Avrg)	Exp.6(Avrg)	Mean		Air	Slc8a1f+/f+ Mrp-Cre-	Exp.1	i	0.271328	0.842957	0.261312	0.293805	0.845867	0.261377				Exp.1	Exp.2	Exp.3	Exp.4	Exp.5	Exp.6
0	0.2358	0.2062	0.1195	0.1551	0.1567	0.2276	0.183483	0.1915	0.1888	0.1617	0.1915	0.1953	0.2138	0.190433	0.3227	0.3092	0.2613	0.3069	0.3325	0.2103	0.290483	0.2248	0.2465	0.2547	0.2421	0.231	0.2492	0.241383					ii	0.299551	0.855079	0.272486					Air	Slc8a1f+/f+ Mrp-Cre-	5.46	5.17	3.52	3.18	7.22	4.01
0.5	0.2447	0.2137	0.1232	0.1592	0.1605	0.2339	0.1892	0.1973	0.1981	0.1654	0.1973	0.201	0.2171	0.196033	0.3202	0.3104	0.2645	0.3259	0.3381	0.2279	0.297833	0.2339	0.2559	0.2631	0.2578	0.2365	0.2567	0.25065					iii	0.310536	0.839564	0.250333						Slc8a2f+/f+ Mrp-Cre+	5	5.81	4.24	4.12	3.93	6.55
1	0.2527	0.2205	0.127	0.1637	0.1645	0.2411	0.194917	0.2003	0.2036	0.1643	0.2003	0.2021	0.2157	0.197717	0.3287	0.3381	0.2721	0.3278	0.3424	0.2277	0.306133	0.2467	0.2665	0.2713	0.2813	0.2447	0.2758	0.264383				Exp.2	i	0.318763	0.790226	0.248201	0.299967	0.807301	0.251003		CS	Slc8a3f+/f+ Mrp-Cre-	16.9	17.1	13.5	15.9	22.7	20.4
1.5	0.2596	0.2281	0.131	0.171	0.1695	0.2476	0.201133	0.2064	0.2077	0.1635	0.2064	0.202	0.217	0.2005	0.375	0.344	0.2988	0.338	0.3458	0.2573	0.326483	0.2549	0.2757	0.2816	0.2923	0.2515	0.287	0.273833					ii	0.282293	0.801063	0.248029						Slc8a4f+/f+ Mrp-Cre+	9.54	10.3	7.5	9.33	13.6	12.9
2	0.2677	0.2335	0.1355	0.1781	0.1759	0.2537	0.2074	0.2137	0.2118	0.1653	0.2137	0.2021	0.2193	0.204317	0.3829	0.355	0.3069	0.3426	0.3597	0.2671	0.3357	0.2622	0.2847	0.2938	0.3059	0.259	0.2979	0.283917					iii	0.298843	0.830613	0.25678
2.5	0.2771	0.2416	0.1408	0.1856	0.186	0.2609	0.215333	0.2256	0.2202	0.1716	0.2256	0.2046	0.2215	0.211517	0.3793	0.3565	0.3528	0.4333	0.3644	0.2735	0.359967	0.2687	0.295	0.3074	0.325	0.2676	0.3073	0.295167				Exp.3	i	0.288567	0.796114	0.258922	0.306897	0.800346	0.266057
3	0.2874	0.2524	0.1469	0.193	0.1936	0.2668	0.22335	0.2363	0.2313	0.1793	0.2363	0.2084	0.2255	0.219517	0.3767	0.3766	0.323	0.4795	0.3698	0.2946	0.370033	0.2763	0.3066	0.3225	0.3369	0.2761	0.329	0.3079					ii	0.317376	0.802421	0.257639
3.5	0.3031	0.2648	0.1543	0.2006	0.2001	0.2745	0.2329	0.2498	0.2456	0.1905	0.2498	0.2128	0.2298	0.229717	0.396	0.3949	0.343	0.4968	0.3861	0.3121	0.38815	0.2849	0.3231	0.3374	0.3514	0.286	0.3498	0.3221					iii	0.314747	0.802504	0.28161
4	0.3205	0.2786	0.1603	0.2135	0.2074	0.2861	0.2444	0.2624	0.2573	0.201	0.2624	0.2242	0.2373	0.240767	0.4163	0.4162	0.364	0.5202	0.4023	0.3298	0.408133	0.2954	0.3375	0.3543	0.3611	0.2965	0.3639	0.334783				Exp.4	i	0.329924	0.808677	0.218588	0.344854	0.795415	0.227492
4.5	0.3372	0.2957	0.1675	0.2281	0.2172	0.2974	0.257183	0.2756	0.2743	0.2114	0.2756	0.2395	0.2484	0.254133	0.442	0.4425	0.3889	0.545	0.4209	0.3504	0.431617	0.3087	0.3586	0.3773	0.3766	0.309	0.3984	0.354767					ii	0.345905	0.82296	0.241938
5	0.3566	0.3152	0.1774	0.2445	0.2303	0.309	0.272167	0.2914	0.2864	0.2261	0.2914	0.2502	0.2613	0.2678	0.4705	0.4665	0.4177	0.5712	0.4406	0.371	0.45625	0.3299	0.3734	0.3983	0.3934	0.3235	0.4285	0.3745					iii	0.358735	0.754607	0.221948
5.5	0.3781	0.3366	0.1928	0.2624	0.2394	0.3258	0.289183	0.3057	0.3063	0.2387	0.3057	0.266	0.2764	0.283133	0.4943	0.4871	0.4439	0.592	0.4538	0.3868	0.476317	0.3524	0.3997	0.4166	0.4151	0.3449	0.4607	0.398233				Exp.5	i	0.236038	0.850061	0.255219	0.245279	0.83305	0.249755
6	0.4017	0.357	0.208	0.2787	0.2513	0.3471	0.3073	0.3219	0.3204	0.255	0.3219	0.2818	0.288	0.298167	0.5181	0.5061	0.4706	0.6234	0.4728	0.4029	0.498983	0.37	0.4204	0.44	0.4328	0.3673	0.4969	0.421233					ii	0.249692	0.826205	0.25206
6.5	0.4212	0.376	0.2211	0.2985	0.2685	0.37	0.325883	0.3392	0.3389	0.2674	0.3392	0.3002	0.3045	0.3149	0.5428	0.5307	0.4963	0.6446	0.4973	0.4329	0.5241	0.3924	0.4417	0.4646	0.4543	0.39	0.5275	0.445083					iii	0.250106	0.822885	0.241986
7	0.4416	0.3977	0.2371	0.3156	0.2858	0.3897	0.344583	0.3563	0.3555	0.2807	0.3563	0.311	0.317	0.329467	0.5708	0.5567	0.5209	0.6778	0.5192	0.4541	0.549917	0.4124	0.463	0.4815	0.4792	0.4099	0.5661	0.468683				Exp.6	i	0.335082	0.798627	0.264955	0.325483	0.81181	0.259087
7.5	0.4669	0.4204	0.2546	0.3357	0.3048	0.4107	0.365517	0.3729	0.3739	0.2964	0.3729	0.3312	0.3347	0.347	0.5997	0.5876	0.5502	0.7033	0.5475	0.4802	0.578083	0.4375	0.4895	0.5033	0.5065	0.4329	0.5931	0.4938					ii	0.329373	0.806848	0.260913
8	0.4882	0.4401	0.27	0.3537	0.3216	0.4354	0.384833	0.3901	0.3931	0.3148	0.3901	0.3476	0.3492	0.36415	0.6245	0.6162	0.5759	0.7301	0.5696	0.5097	0.604333	0.4572	0.5092	0.5278	0.5267	0.46	0.635	0.519317					iii	0.311994	0.829957	0.251393
8.5	0.5115	0.4613	0.2911	0.3734	0.337	0.4564	0.405117	0.4089	0.4097	0.3289	0.4089	0.3681	0.3659	0.381733	0.6561	0.6426	0.6047	0.7682	0.5974	0.5349	0.633983	0.4829	0.5348	0.5493	0.5575	0.4807	0.6601	0.544217			Slc8a1f+/f+ Mrp-Cre+	Exp.1	i	0.309077	0.85399	0.242815	0.319296	0.863993	0.250394
9	0.535	0.4832	0.3059	0.3947	0.3526	0.481	0.4254	0.426	0.431	0.3429	0.426	0.3811	0.3813	0.39805	0.6829	0.6726	0.6324	0.7917	0.6191	0.5604	0.65985	0.5038	0.5607	0.5699	0.5807	0.5029	0.6954	0.5689					ii	0.322381	0.872004	0.252287
9.5	0.5564	0.5058	0.3217	0.4117	0.3725	0.5013	0.4449	0.443	0.4484	0.361	0.443	0.401	0.3986	0.415833	0.7066	0.6995	0.6612	0.8253	0.6498	0.5907	0.68885	0.5282	0.5793	0.5927	0.6088	0.5252	0.7274	0.5936					iii	0.32643	0.865986	0.256079
10	0.5814	0.5281	0.3389	0.4287	0.3901	0.5269	0.465683	0.4626	0.467	0.3794	0.4626	0.4169	0.4158	0.43405	0.7379	0.726	0.688	0.8532	0.6705	0.6138	0.7149	0.5492	0.6074	0.6156	0.6314	0.5542	0.7614	0.619867				Exp.2	i	0.242248	0.810965	0.245836	0.253231	0.821645	0.252413
11	0.6257	0.5671	0.3746	0.4655	0.4278	0.5682	0.504817	0.5029	0.5105	0.4127	0.5029	0.456	0.4495	0.472417	0.7912	0.7841	0.7432	0.908	0.7186	0.6644	0.76825	0.5943	0.6543	0.6601	0.686	0.5963	0.8183	0.668217					ii	0.238864	0.812706	0.253666
12	0.6644	0.6046	0.4071	0.4994	0.4571	0.6066	0.539867	0.5393	0.5498	0.4465	0.5393	0.4929	0.4865	0.50905	0.8418	0.8348	0.7934	0.961	0.7657	0.7137	0.8184	0.6377	0.6949	0.7041	0.7366	0.641	0.8779	0.715367					iii	0.278581	0.841265	0.257735
13	0.6981	0.6372	0.4389	0.5271	0.4924	0.6406	0.572383	0.5754	0.588	0.483	0.5754	0.5283	0.523	0.545517	0.8922	0.8815	0.8417	1.011	0.8064	0.759	0.8653	0.6766	0.7366	0.7435	0.7802	0.6797	0.924	0.756767				Exp.3	i	0.25617	0.861043	0.222066	0.246737	0.864992	0.217651
14	0.7305	0.6593	0.4688	0.552	0.5225	0.6664	0.599917	0.6053	0.6224	0.5107	0.6053	0.555	0.5503	0.574833	0.932	0.923	0.8842	1.054	0.8411	0.7987	0.9055	0.7129	0.7689	0.7809	0.8209	0.7157	0.963	0.793717					ii	0.24414	0.86841	0.209373
15	0.7513	0.6778	0.4968	0.5716	0.5507	0.6862	0.6224	0.6325	0.6508	0.5367	0.6325	0.577	0.5771	0.6011	0.966	0.96	0.914	1.092	0.8708	0.8288	0.9386	0.7416	0.7964	0.8119	0.8575	0.7445	0.998	0.824983					iii	0.239901	0.865524	0.221515
16	0.7701	0.694	0.5218	0.5865	0.5714	0.7037	0.64125	0.6516	0.6736	0.5554	0.6516	0.5918	0.5962	0.620033	0.996	0.99	0.946	1.122	0.8969	0.8563	0.967867	0.7676	0.8175	0.8389	0.8847	0.7722	1.024	0.850817				Exp.4	i	0.261241	0.816923	0.25226	0.277073	0.831399	0.247596
17	0.7862	0.7093	0.5414	0.5995	0.5901	0.7193	0.657633	0.6682	0.6929	0.5716	0.6682	0.6051	0.6141	0.636683	1.022	1.016	0.967	1.149	0.919	0.8782	0.991867	0.788	0.8385	0.8602	0.911	0.7921	1.046	0.872633					ii	0.296619	0.843313	0.255419
18	0.8005	0.7203	0.5594	0.6113	0.6056	0.7307	0.6713	0.6808	0.7073	0.5833	0.6808	0.6154	0.6274	0.649167	1.042	1.038	0.988	1.169	0.937	0.897	1.01183	0.8065	0.856	0.8799	0.931	0.81	1.064	0.891233					iii	0.273359	0.833961	0.235108
19	0.8114	0.7303	0.5741	0.6215	0.6191	0.7421	0.683083	0.6913	0.7196	0.593	0.6913	0.6232	0.6375	0.659317	1.059	1.057	1.007	1.191	0.955	0.914	1.0305	0.8222	0.8695	0.897	0.948	0.8255	1.078	0.9067				Exp.5	i	0.306851	0.808677	0.403738	0.366109	0.795415	0.227169
20	0.821	0.7398	0.5865	0.6311	0.6305	0.7522	0.693517	0.6993	0.7281	0.6002	0.6993	0.6295	0.6459	0.66705	1.076	1.074	1.021	1.207	0.969	0.93	1.04617	0.8361	0.8826	0.911	0.967	0.838	1.094	0.92145					ii	0.327658	0.82296	0.448047
22	0.8395	0.7577	0.607	0.6458	0.6484	0.7697	0.71135	0.7153	0.747	0.6148	0.7153	0.6429	0.6634	0.683117	1.101	1.103	1.046	1.233	0.991	0.955	1.0715	0.8571	0.903	0.934	0.989	0.8584	1.119	0.943417					iii	0.235403	0.754607	0.432699
24	0.8547	0.7714	0.6216	0.6567	0.6624	0.7854	0.725367	0.7261	0.7585	0.6262	0.7261	0.6527	0.675	0.6941	1.121	1.125	1.069	1.256	1.007	0.975	1.09217	0.8735	0.919	0.952	1.008	0.8752	1.138	0.96095				Exp.6	i	0.293065	0.769933	0.247001	0.305334	0.748725	0.25587
26	0.8643	0.778	0.6321	0.6613	0.673	0.789	0.73295	0.729	0.762	0.6308	0.729	0.6558	0.678	0.697433	1.132	1.136	1.082	1.27	1.012	0.988	1.10333	0.8826	0.93	0.966	1.021	0.8853	1.149	0.972317					ii	0.319231	0.672168	0.253219
28																																	iii	0.303705	0.804073	0.267391
30																														CS	Slc8a1f+/f+ Mrp-Cre-	Exp.1	i	0.137474	0.66465	0.300783	0.182733	0.675023	0.294245
																																	ii	0.196079	0.686706	0.290577
																																	iii	0.214645	0.673714	0.291376
																																Exp.2	i	0.179893	0.675704	0.332693	0.162345	0.665738	0.334808
																																	ii	0.128021	0.659105	0.344242
																																	iii	0.179122	0.662405	0.32749
																																Exp.3	i	0.149247	0.640136	0.299784	0.171031	0.648357	0.298941
																																	ii	0.176255	0.642154	0.292032
																																	iii	0.187592	0.66278	0.305006
																																Exp.4	i	0.147936	0.6547	0.303164	0.149835	0.63921	0.286269
																																	ii	0.171099	0.628842	0.280033
																																	iii	0.130469	0.634088	0.275611
																																Exp.5	i	0.0821552	0.548826	0.27591	0.100105	0.605631	0.277239
																																	ii	0.0924797	0.64264	0.280905
																																	iii	0.125681	0.625426	0.274902
																																Exp.6	i	0.117875	0.707248	0.299136	0.155507	0.700184	0.285923
																																	ii	0.180936	0.635536	0.285942
																																	iii	0.16771	0.757767	0.272689
																															Slc8a1f+/f+ Mrp-Cre+	Exp.1	i	0.246617	0.735507	0.258587	0.254928	0.739217	0.231995
																																	ii	0.243816	0.732964	0.219662
																																	iii	0.274349	0.749181	0.217737
																																Exp.2	i	0.210892	0.733687	0.270189	0.239959	0.735456	0.260852
																																	ii	0.249914	0.733575	0.258048
																																	iii	0.259071	0.739105	0.254319
																																Exp.3	i	0.196255	0.722351	0.271539	0.196469	0.721896	0.251491
																																	ii	0.203239	0.718977	0.232316
																																	iii	0.189913	0.724359	0.250618
																																Exp.4	i	0.269343	0.709844	0.279615	0.248913	0.717943	0.278129
																																	ii	0.226132	0.717934	0.291795
																																	iii	0.251262	0.72605	0.262978
																																Exp.5	i	0.199531	0.763161	0.255185	0.204067	0.794685	0.24533
																																	ii	0.198168	0.800674	0.237886
																																	iii	0.214503	0.82022	0.242919
																																Exp.6	i	0.239785	0.723787	0.245132	0.207886	0.682614	0.250278
																																	ii	0.188534	0.578449	0.24836
																																	iii	0.195338	0.745607	0.257341
[truncated: 20 more columns]

## Sheet: Fig3
Fig.3e-f													Fig.3g-j
The proportions of each subpopulation.													The number of bone marrow neutrophils of different genotypes of mice
Biological replicates =5.													Biological replicates =6.
''Exp.' refers to each experimental biological replicate													''Exp.' refers to each experimental biological replicate
Fig.3e	% in BMMCs													Number of cells
	Slc8a1f+/f+Mrp-Cre-					Slc8a1f+/f+Mrp-Cre+								Slc8a1f+/f+Mrp-Cre-						Slc8a1f+/f+Mrp-Cre+
	Exp.1	Exp.2	Exp.3	Exp.4	Exp.5	Exp.1	Exp.2	Exp.3	Exp.4	Exp.5				Exp.1	Exp.2	Exp.3	Exp.4	Exp.5	Exp.6	Exp.1	Exp.2	Exp.3	Exp.4	Exp.5	Exp.6
MB	4.04	3.64	0.67	3.04	2.52	2.89	3.03	2.66	2.94	2.75			Neutrophils count(105/tibia)	7.52	8.5	8.18	9.48	9.24	8.64	8.12	8.92	8.5	9.26	7.6	7.94
PM	5.82	5.41	1.22	3.95	4.35	4.34	5.36	4.23	4.37	4.92			WBC(109/L)（PB）	1.64	1.53	1.36	1.42	1.51	1.58	1.43	1.69	1.61	1.39	1.55	1.57
MC	7.68	7.88	4.53	6.31	7.09	6.5	6.71	4.51	4.99	6.82			Neutrophils count(109/L)(PB)	0.71	0.68	0.49	0.55	0.61	0.49	0.63	0.74	0.57	0.62	0.69	0.54
MM	8.26	7.83	9.12	7.54	9.26	6.98	7.27	9.09	8.56	7			Neutrophils (of CD45+ cells) ( lung)	5.46	5.17	3.52	3.18	7.22	4.01	5	5.81	4.24	4.01	3.93	6.55
BC&SC	28.3	27.7	36.1	25.38	36.02	28.5	30	35.4	32.45	30.15
Fig.3f	Number of cells(105/tibia)
	Slc8a1f+/f+Mrp-Cre-					Slc8a1f+/f+Mrp-Cre+
	Exp.1	Exp.2	Exp.3	Exp.4	Exp.5	Exp.1	Exp.2	Exp.3	Exp.4	Exp.5
MB	0.296466	0.264361	0.0439833	0.235465	0.164625	0.241959	0.25978	0.16277	0.211221	0.213546
PM	0.427087	0.392911	0.0800891	0.30595	0.325997	0.363357	0.459546	0.258841	0.313958	0.382053
MC	0.563579	0.572299	0.29738	0.488745	0.531338	0.544198	0.575289	0.275974	0.358501	0.529593
MM	0.60614	0.568668	0.598699	0.584016	0.693962	0.584385	0.623302	0.556232	0.614984	0.543571
BC&SC	2.07673	2.01176	2.36985	1.96582	2.69941	2.3861	2.57208	2.16618	2.33134	2.34124

## Sheet: Fig4
Fig.4e-f
Quantification of phagocytosis efficiency and index between two genotype mice
Biological replicates =5.
''Exp.' refers to each experimental biological replicate
	Phagocytosis efficiency（%）
	Slc8a1f+/f+Mrp-Cre-					Slc8a1f+/f+Mrp-Cre+
	Exp.1	Exp.2	Exp.3	Exp.4	Exp.5	Exp.1	Exp.2	Exp.3	Exp.4	Exp.5
30min	19.8	21.4	28.4	23.7	21.8	26	23.6	18.4	24.9	19.8
60min	40.4	41.6	38.8	44.8	37.4	41.9	51.7	43	43.7	46.1
120min	78.2	55.2	75.5	65.4	70.5	76.9	81.3	45.8	55.6	78.5
240min	93.3	99.9	83.4	93.4	96.6	94.3	86	93.9	89	89.4
	Phagocytosis index(×103)
	Slc8a1f+/f+Mrp-Cre-					Slc8a1f+/f+Mrp-Cre+
	Exp.1	Exp.2	Exp.3	Exp.4	Exp.5	Exp.1	Exp.2	Exp.3	Exp.4	Exp.5
30min	26.211	28.142	20.373	22.456	25.689	19.276	24.889	27.906	25.673	21.994
60min	36.074	23.057	36.726	30.998	33.671	26.21	34.457	32.199	33.508	29.112
120min	97.43	98.186	91.114	95.432	89.019	99.415	115.358	97.516	100.879	110.237
240min	115.862	116.554	109.877	112.902	96.471	113.209	104.789	111.149	120.985	99.256

## Sheet: Fig5
Fig.5b							Fig.5c							Fig.5e							Fig.5g								Fig.5h											Fig.5k
NETs extension was calculated as the percentage of NETs to the total area.							ELISA quantification of Cit-H3 levels in bone marrow-derived neutrophils of Slc8a1f+/f+;Mrp8-Cre- and Slc8a1f+/f+;Mrp8-Cre+ mice with PMA stimulation							Quantification of NETs area in human lung sections.							Quantification of NETs area in mice lung sections.								ELISA detection of Cit-H3 levels in lungs of different genotype mice under air or CS exposure.											Quantification of TRNs numbers in CS-induced lungs of Slc8a1f+/f+;Mrp8-Cre- and Slc8a1f+/f+;Mrp8-Cre+ mice after 2 weeks cessation of CS
Biological replicates =6. At least 3 fields of view were randomly selected for each sample.							Biological replicates =6.							Biological replicates =6.							Biological replicates =6.								Biological replicates =6.											Biological replicates =6.
(i-iii) represent technical replicates.							(i-iii) represent technical replicates.							(i-iii) represent technical replicates.							(i-iii) represent technical replicates.								(i-iii) represent technical replicates.											''Exp.' refers to each experimental biological replicate
''Exp.' refers to each experimental biological replicate							''Exp.' refers to each experimental biological replicate							''Exp.' refers to each experimental biological replicate							''Exp.' refers to each experimental biological replicate								''Exp.' refers to each experimental biological replicate
		Extracellular NETs area（%）							H3-cit(PMA)							NETs(human)							NETs(mice)						Fig5.h		H3-cit										Neutrophils/CD45+cells（%）in Lung
		Slc8a1f+/f+Mrp-Cre-		Slc8a1f+/f+Mrp-Cre+					Slc8a1f+/f+Mrp-Cre-		Slc8a1f+/f+Mrp-Cre+					control		Mixed-CBE					Slc8a1f+/f+Mrp-Cre-		Slc8a1f+/f+Mrp-Cre+						Air				CS
			AVERAGE		AVERAGE					AVERAGE		AVERAGE					AVERAGE		AVERAGE					AVERAGE		AVERAGE					Slc8a1f+/f+Mrp-Cre-		Slc8a1f+/f+Mrp-Cre+		Slc8a1f+/f+Mrp-Cre-		Slc8a1f+/f+Mrp-Cre+			Slc8a1f+/f+Mrp-Cre-	Exp.1	15.3
Exp.1	i	25.9	20.8314	9.53286	11.257		Exp.1	i	95.2112	87.3254	59.7253	61.0701		Exp.1	i	0.01	0.01	0.06	0.06		Exp.1	i	0.09	0.09	0.08	0.09						AVERAGE		AVERAGE		AVERAGE		AVERAGE			Exp.2	14.7
	ii	26.3571		11.3511				ii	87.2601		56.9836				ii	0.01		0.05				ii	0.11		0.09				Exp.1	i	16.4478	16.3303	18.6216	18.491	48.2323	47.945	29.5493	29.2882			Exp.3	13.5
	iii	10.2371		12.8871				iii	79.505		66.5013				iii	0.01		0.07				iii	0.07		0.1					ii	16.2715		18.4257		47.8014		29.1576				Exp.4	11.3
Exp.2	i	27.1857	20.2833	8.49	7.6919		Exp.2	i	111.505	117.667	52.7143	52.5576		Exp.2	i	0	0.00333333	0.03	0.04		Exp.2	i	0.18	0.203333	0.07	0.07				iii	16.2715		18.4257		47.8014		29.1576				Exp.5	12.4
	ii	13.3086		6.68143				ii	102.457		61.1354				ii	0.01		0.06				ii	0.21		0.05				Exp.2	i	10.6314	10.54	12.061	11.9827	65.7793	60.4787	42.4355	42.2657			Exp.6	11.5
	iii	20.3557		7.90429				iii	139.04		43.8233				iii	0		0.03				iii	0.22		0.09					ii	10.4943		11.9435		57.8283		42.1809			Slc8a1f+/f+Mrp-Cre+	Exp.1	6.11
Exp.3	i	31.7292	26.1583	5.70857	7.04762		Exp.3	i	113.111	126.049	71.2406	75.5751		Exp.3	i	0.02	0.0133333	0.11	0.12		Exp.3	i	0.11	0.123333	0.07	0.08				iii	10.4943		11.9435		57.8283		42.1809				Exp.2	5.47
	ii	17.2743		12.0414				ii	133.674		80.6408				ii	0.01		0.15				ii	0.14		0.06				Exp.3	i	10.5726	10.4812	10.5922	10.5008	48.4281	48.18	31.7819	31.573			Exp.3	8.91
	iii	29.4714		3.39286				iii	131.363		74.844				iii	0.01		0.1				iii	0.12		0.11					ii	10.4355		10.4551		48.056		31.4685				Exp.4	9.01
Exp.4	i	28.5	21.0381	4.67714	6.86714		Exp.4	i	105.943	93.6967	37.5956	42.596		Exp.4	i	0.02	0.0166667	0.04	0.04		Exp.4	i	0.12	0.13	0.05	0.05				iii	10.4355		10.4551		48.056		31.4685				Exp.5	11.2
	ii	16.3571		7.76				ii	101.635		43.3924				ii	0.01		0.03				ii	0.16		0.04				Exp.4	i	12.0218	11.8782	16.0365	15.8668	42.2984	41.8022	25.7696	25.4302			Exp.6	10.5
	iii	18.2571		8.16429				iii	73.5123		46.8				iii	0.02		0.05				iii	0.11		0.06					ii	11.8064		15.7819		41.5542		25.2605
Exp.5	i	8.53086	18.4494	5.09314	6.622		Exp.5	i	79.74	96.4515	34.662	43.5504		Exp.5	i	0.01	0.01	0.06	0.07		Exp.5	i	0.09	0.1	0.05	0.06				iii	11.8064		15.7819		41.5542		25.2605
	ii	24.0833		6.07				ii	111.505		44.2933				ii	0.01		0.06				ii	0.11		0.05				Exp.5	i	20.8345	20.704	13.0598	12.9553	53.5786	53.2522	33.9753	33.7794
	iii	22.7341		8.70286				iii	98.1096		51.696				iii	0.01		0.09				iii	0.1		0.08					ii	20.6387		12.9031		53.089		33.6815
Exp.6	i	11.1699	19.6729	6.01486	8.48233		Exp.6	i	134.457	108.28	32.0338	51.0562		Exp.6	i	0	0.00333333	0.11	0.113333		Exp.6	i	0.14	0.16	0.08	0.08				iii	20.6387		12.9031		53.089		33.6815
	ii	19.8996		8.05171				ii	81.5417		57.1011				ii	0.01		0.09				ii	0.15		0.07				Exp.6	i	15.684	15.4359	10.0439	9.9133	29.5689	38.1205	36.6191	36.3188
	iii	27.9493		11.3804				iii	108.841		64.0338				iii	0		0.14				iii	0.19		0.09					ii	15.3119		9.84802		42.3963		36.1686
																														iii	15.3119		9.84802		42.3963		36.1686
Fig.5l-p
qPCR analyzes mRNA levels in mouse lungs with different genotypes.
Biological replicates =6.
(i-iii) represent technical replicates. Data values normalized to to GAPDH control, normalized to control
''Exp.' refers to each experimental biological replicate
			IL-6							CXCL-2							IL-1β							TNF-α							IL-17a
Groups	Sample		test (IL-6) Ct	ref (GAPDH) Ct	average of test Ct	average of ref Ct	ΔCt	ΔΔCt	2^(-ΔΔCt)	test (CXCL-2) Ct	ref (GAPDH) Ct	average of test Ct	average of ref Ct	ΔCt	ΔΔCt	2^(-ΔΔCt)	test (IL-1β) Ct	ref (GAPDH) Ct	average of test Ct	average of ref Ct	ΔCt	ΔΔCt	2^(-ΔΔCt)	test (TNF-α) Ct	ref (GAPDH) Ct	average of test Ct	average of ref Ct	ΔCt	ΔΔCt	2^(-ΔΔCt)	test (IL-17a) Ct	ref (GAPDH) Ct	average of test Ct	average of ref Ct	ΔCt	ΔΔCt	2^(-ΔΔCt)
Slc8a1f/f MRP8-cre-	Exp.1	i	23.5724	21.4594	23.7782	21.4813	2.29695	0.462415	0.72577	23.9955	21.4594	23.7675	21.4813	2.28617	-0.950801	1.93295	23.8801	21.4594	24.4351	21.4813	2.95384	-0.291716	1.2241	24.242	21.4594	24.2592	21.4813	2.77796	1.57252	0.336222	31.7388	21.4594	31.2334	21.4813	9.7521	-0.80459	1.74665
		ii	23.8615	21.6345						23.5536	21.6345						24.17	21.6345						24.3015	21.6345						30.1777	21.6345
		iii	23.9008	21.35						23.7533	21.35						25.2552	21.35						24.2342	21.35						31.7837	21.35
	Exp.2	i	22.0283	20.7072	21.7844	20.7421	1.04228	-0.792251	1.73177	22.1632	20.7072	22.6245	20.7421	1.88246	-1.35451	2.5571	23.7327	20.7072	24.2234	20.7421	3.48131	0.235754	0.849241	21.3502	20.7072	21.1462	20.7421	0.404148	-0.801294	1.74266	31.8051	20.7072	30.9319	20.7421	10.1898	-0.36691	1.28959
		ii	21.245	20.4086						22.0028	20.4086						24.1471	20.4086						20.9765	20.4086						30.8307	20.4086
		iii	22.0798	21.1104						23.7076	21.1104						24.7903	21.1104						21.112	21.1104						30.1598	21.1104
	Exp.3	i	21.785	19.0209	21.7395	19.0485	2.691	0.856471	0.552302	22.106	19.0209	22.6669	19.0485	3.61839	0.381416	0.767684	23.1768	19.0209	23.126	19.0485	4.07755	0.831991	0.561753	21.2772	19.0209	21.5083	19.0485	2.45984	1.2544	0.419169	30.5223	19.0209	30.3419	19.0485	11.2934	0.73674	0.600094
		ii	22.0009	18.9733						23.1062	18.9733						23.0626	18.9733						21.5916	18.9733						30.2809	18.9733
		iii	21.4326	19.1512						22.7884	19.1512						23.1387	19.1512						21.6561	19.1512						30.2225	19.1512
	Exp.4	i	20.1987	20.5858	20.6661	20.2757	0.390373	-1.44416	2.72104	23.1338	20.5858	23.6782	20.2757	3.40249	0.165521	0.891607	22.7586	20.5858	22.4125	20.2757	2.13682	-1.10874	2.15658	20.0339	20.5858	20.1193	20.2757	-0.156332	-1.36177	2.57001	32.2267	20.5858	31.8543	20.2757	11.5786	1.02193	0.492456
		ii	20.3678	20.0502						23.8557	20.0502						22.2817	20.0502						20.1223	20.0502						32.0722	20.0502
		iii	21.4317	20.191						24.045	20.191						22.1973	20.191						20.2018	20.191						31.264	20.191
	Exp.5	i	24.1094	22.6644	24.5158	22.8436	1.67223	-0.162304	1.11907	26.4529	22.6644	26.2004	22.8436	3.35684	0.119868	0.920272	27.2097	22.6644	27.0204	22.8436	4.17684	0.931285	0.524391	23.9791	22.6644	23.8658	22.8436	1.02217	-0.183272	1.13546	33.1187	22.6644	32.9777	22.8436	10.1341	-0.422616	1.34036
		ii	24.0857	23.0978						26.0598	23.0978						26.9774	23.0978						23.8304	23.0978						32.7018	23.0978
		iii	25.3525	22.7685						26.0886	22.7685						26.8743	22.7685						23.7878	22.7685						33.1125	22.7685
	Exp.6	i	19.9906	18.7162	21.7235	18.8091	2.91436	1.07983	0.473085	23.4925	18.7162	23.6846	18.8091	4.87548	1.6385	0.321189	21.1018	18.7162	21.4561	18.8091	2.64699	-0.598572	1.51422	19.667	18.7162	19.534	18.8091	0.724872	-0.48057	1.3953	29.114	18.7162	29.2013	18.8091	10.3921	-0.164557	1.12082
		ii	19.5871	18.6105						24.1784	18.6105						21.9352	18.6105						19.5328	18.6105						29.1613	18.6105
		iii	25.5928	19.1007						23.3829	19.1007						21.3313	19.1007						19.4022	19.1007						29.3285	19.1007
Slc8a1f/f MRP8-cre+	Exp.1	i	23.9314	19.8845	24.0749	19.8252	4.24963	2.4151	0.187492	28.3636	19.8845	28.0608	19.8252	8.23559	4.99862	0.03128	26.0846	19.8845	25.9598	19.8252	6.13453	2.88897	0.134999	25.5755	19.8845	25.6433	19.8252	5.81811	4.61267	0.0408741	32.3636	19.8845	32.3731	19.8252	12.5479	1.99123	0.251525
		ii	24.1397	19.7791						28.9013	19.7791						26.0297	19.7791						26.606	19.7791						32.5528	19.7791
		iii	24.1534	19.812						26.9175	19.812						25.7649	19.812						24.7485	19.812						32.2031	19.812
	Exp.2	i	28.2725	20.3079	26.2589	20.2551	6.00387	4.16934	0.0555782	27.4042	20.3079	27.3289	20.2551	7.07385	3.83687	0.0699819	26.6616	20.3079	26.596	20.2551	6.34094	3.09539	0.117003	24.0773	20.3079	23.4214	20.2551	3.1663	1.96086	0.256876	33.7645	20.3079	33.8361	20.2551	13.5811	3.02436	0.122907
		ii	26.2333	20.1751						27.1823	20.1751						26.3687	20.1751						23.2089	20.1751						33.6228	20.1751
		iii	24.2709	20.2822						27.4001	20.2822						26.7577	20.2822						22.9778	20.2822						34.121	20.2822
	Exp.3	i	24.2265	19.3245	24.4038	19.3215	5.0823	3.24776	0.105275	27.9855	19.3245	27.1004	19.3215	7.77884	4.54187	0.04293	25.0217	19.3245	24.5561	19.3215	5.23461	1.98905	0.251904	23.504	19.3245	23.0413	19.3215	3.71978	2.51434	0.175028	34.1476	19.3245	33.6144	19.3215	14.2928	3.73615	0.0750423
		ii	25.1382	19.4438						26.8438	19.4438						24.4181	19.4438						23.0939	19.4438						33.2478	19.4438
		iii	23.8468	19.1962						26.4717	19.1962						24.2286	19.1962						22.5261	19.1962						33.4477	19.1962
	Exp.4	i	24.2069	18.7673	23.4748	18.8194	4.65539	2.82086	0.141526	26.6138	18.7673	26.1983	18.8194	7.37891	4.14194	0.0566439	23.6107	18.7673	23.6095	18.8194	4.79009	1.54453	0.342808	22.0873	18.7673	21.874	18.8194	3.05462	1.84918	0.277551	32.8845	18.7673	32.5739	18.8194	13.7545	3.19782	0.108984
		ii	23.6743	18.9698						26.3161	18.9698						23.4251	18.9698						22.1202	18.9698						32.4196	18.9698
		iii	22.5432	18.7213						25.6652	18.7213						23.7928	18.7213						21.4146	18.7213						32.4178	18.7213
	Exp.5	i	19.5009	19.4131	21.4747	19.2513	2.2234	0.388867	0.763729	24.3956	19.4131	24.4446	19.2513	5.19331	1.95634	0.257682	22.8223	19.4131	22.7297	19.2513	3.4784	0.232837	0.85096	21.9171	19.4131	21.8072	19.2513	2.55591	1.35046	0.392166	32.1128	19.4131	32.4781	19.2513	13.2268	2.67014	0.157111
		ii	22.525	18.7077						24.5151	18.7077						22.7241	18.7077						21.8018	18.7077						32.8341	18.7077
		iii	22.3983	19.6332						24.4232	19.6332						22.6427	19.6332						21.7028	19.6332						32.4875	19.6332
	Exp.6	i	22.6538	19.1858	22.1781	18.9099	3.26822	1.43368	0.370185	24.3058	19.1858	24.7808	18.9099	5.87095	2.63398	0.1611	23.1691	19.1858	23.117	18.9099	4.20718	0.961624	0.513479	21.0536	19.1858	20.799	18.9099	1.88917	0.683725	0.622556	30.1827	19.1858	30.901	18.9099	11.9911	1.43442	0.369995
		ii	22.8287	18.4303						24.9248	18.4303						23.1976	18.4303						20.6406	18.4303						31.5605	18.4303
		iii	21.0517	19.1134						25.1118	19.1134						22.9845	19.1134						20.7029	19.1134						30.9597	19.1134

## Sheet: Fig6
Fig.6b																											Fig.6c-e										Fig.6f
The pressure-volume curve was generated.																											Pulmonary function parameters including FEV20(ms)/FVC, FEV50(ms)/FVC, and FRC/TLC were measured										ELISA detection of Cit-H3 levels in BALF from Control, CS, CS+Vehicle and CS+Cl-amidine mice
Biological replicates =5.																											Biological replicates =5.										Biological replicates =5.
''Exp.' refers to each experimental biological replicate																											(i-iii) represent technical replicates.										(i-iii) represent technical replicates.
																											''Exp.' refers to each experimental biological replicate										''Exp.' refers to each experimental biological replicate
Pressure (mmH2O)	Volume (ml)
	Control						CS						CS+Vehicle						CS+Cl-amindine														average	average	average				Cit-H3
Pressure (mmH2O)	Exp.1(Avrg)	Exp.2(Avrg)	Exp.3(Avrg)	Exp.4(Avrg)	Exp.5(Avrg)	Mean	Exp.1(Avrg)	Exp.2(Avrg)	Exp.3(Avrg)	Exp.4(Avrg)	Exp.5(Avrg)	Mean	Exp.1(Avrg)	Exp.2(Avrg)	Exp.3(Avrg)	Exp.4(Avrg)	Exp.5(Avrg)	Mean	Exp.1(Avrg)	Exp.2(Avrg)	Exp.3(Avrg)	Exp.4(Avrg)	Exp.5(Avrg)	Mean						Cdyn	FEV50/FVC	FRC/TLC	Cdyn	FEV50/FVC	FRC/TLC				Control		CS		CS+vehicle		CS+Cl-amidine
0	0.1477	0.149	0.1782	0.1667	0.187	0.16572	0.372	0.4403	0.3015	0.2437	0.2777	0.32704	0.3173	0.3977	0.3744	0.3	0.3779	0.35346	0.2882	0.2582	0.2318	0.2087	0.2023	0.23784			control	Exp.1	i	0.271328	0.693387	0.235616	0.293805	0.7611	0.22523					AVERAGE		AVERAGE		AVERAGE		AVERAGE
0.5	0.157	0.172	0.1906	0.1857	0.1999	0.18104	0.3982	0.4533	0.3022	0.2562	0.2841	0.3388	0.3381	0.4098	0.3756	0.3396	0.3773	0.36808	0.2703	0.3007	0.2344	0.2196	0.2078	0.24656					ii	0.299551	0.782863	0.21495					Exp.1	i	9.88718	9.81538	27.6497	27.5452	29.236	28.9814	11.4147	11.3429
1	0.1745	0.1847	0.2031	0.1973	0.1974	0.1914	0.4109	0.4626	0.3079	0.2793	0.3178	0.3557	0.3585	0.4172	0.3789	0.357	0.3779	0.3779	0.2815	0.3139	0.2821	0.2492	0.1971	0.26476					iii	0.310536	0.80705	0.225125						ii	9.84802		27.5909		29.0401		11.356
1.5	0.1928	0.1953	0.2216	0.2017	0.2015	0.20258	0.4349	0.4825	0.3266	0.3045	0.3388	0.37746	0.3702	0.4234	0.383	0.3975	0.3879	0.3924	0.2923	0.3239	0.2845	0.2786	0.2268	0.28122				Exp.2	i	0.318763	0.729604	0.247545	0.299967	0.733877	0.264131			iii	9.71093		27.3951		28.668		11.258
2	0.2087	0.2115	0.2349	0.2103	0.2023	0.21354	0.4556	0.4955	0.3288	0.3103	0.3474	0.38752	0.4031	0.4309	0.384	0.4225	0.3887	0.40584	0.3086	0.3356	0.2946	0.2781	0.2749	0.29836					ii	0.282293	0.726424	0.270709					Exp.2	i	11.4147	11.3625	50.6411	50.4387	61.1967	50.6345	9.9851	9.9133
2.5	0.2106	0.2296	0.2419	0.2135	0.2024	0.2196	0.4941	0.5105	0.3343	0.3194	0.3847	0.4086	0.4214	0.4387	0.3859	0.4618	0.392	0.41996	0.3224	0.3485	0.3089	0.2772	0.3048	0.31236					iii	0.298843	0.745602	0.274138						ii	11.3951		50.4844		50.1711		9.92635
3	0.2363	0.2371	0.2541	0.2136	0.2046	0.22914	0.5125	0.522	0.3496	0.3517	0.41	0.42916	0.4533	0.4494	0.3891	0.4922	0.4072	0.43824	0.3393	0.3756	0.3219	0.278	0.3541	0.33378				Exp.3	i	0.288567	0.743335	0.203721	0.306897	0.693063	0.201326			iii	11.2776		50.1906		40.5358		9.82843
3.5	0.2446	0.2438	0.3098	0.2135	0.2079	0.24392	0.5453	0.5345	0.3645	0.3749	0.4235	0.44854	0.4854	0.4626	0.3938	0.539	0.4147	0.4591	0.3555	0.3871	0.3395	0.2802	0.3902	0.3505					ii	0.317376	0.67353	0.199085					Exp.3	i	4.65831	5.27846	40.1833	39.9875	34.4649	34.3278	15.1748	15.0834
4	0.2755	0.2838	0.3309	0.2147	0.2137	0.26372	0.5716	0.5523	0.3743	0.3886	0.4666	0.47068	0.5205	0.4777	0.3995	0.5805	0.431	0.48184	0.3773	0.4039	0.3576	0.3037	0.4705	0.3826					iii	0.314747	0.662325	0.201171						ii	4.71706		39.9875		34.3865		15.0965
4.5	0.2995	0.3105	0.3608	0.2165	0.2265	0.28276	0.6006	0.5745	0.3998	0.4321	0.4848	0.49836	0.5599	0.4978	0.4037	0.6158	0.4404	0.50352	0.4106	0.4212	0.3765	0.3001	0.5064	0.40296				Exp.4	i	0.329924	0.798876	0.251106	0.344854	0.801964	0.273276			iii	6.46002		39.7916		34.1319		14.979
5	0.322	0.3331	0.3884	0.2228	0.2434	0.30194	0.6353	0.6123	0.4257	0.4628	0.5286	0.53294	0.6046	0.5155	0.4116	0.6596	0.4691	0.53208	0.4311	0.4617	0.4076	0.3106	0.5414	0.43048					ii	0.345905	0.811878	0.293304					Exp.4	i	6.40127	7.14545	29.4514	29.2817	31.9581	31.7819	15.6644	15.5861
5.5	0.3407	0.3529	0.41	0.2349	0.2564	0.31898	0.6478	0.6637	0.4923	0.5313	0.5563	0.57828	0.64	0.5442	0.4216	0.699	0.488	0.55856	0.445	0.4715	0.4206	0.3131	0.5983	0.4497					iii	0.358735	0.795137	0.275418						ii	6.4796		29.2947		31.821		15.6057
6	0.3626	0.3837	0.4415	0.2524	0.2693	0.3419	0.6981	0.7402	0.5116	0.5736	0.5822	0.62114	0.689	0.5724	0.4308	0.747	0.5075	0.58934	0.471	0.5003	0.4393	0.3283	0.6074	0.46926				Exp.5	i	0.236038	0.771217	0.252041	0.245279	0.731355	0.243166			iii	8.55548		29.0989		31.5664		15.4882
6.5	0.3866	0.4057	0.4675	0.2699	0.286	0.36314	0.758	0.783	0.5334	0.6006	0.6251	0.66002	0.721	0.596	0.448	0.787	0.5383	0.61806	0.4854	0.5101	0.4545	0.3852	0.626	0.49224					ii	0.249692	0.705779	0.231357					Exp.5	i	7.47838	7.47838	23.4	33.1593	20.6387	20.5865	11.6301	11.5518
7	0.4124	0.4291	0.4693	0.2892	0.3124	0.38248	0.828	0.828	0.5583	0.6353	0.6547	0.70086	0.773	0.6291	0.4703	0.829	0.5624	0.65276	0.5048	0.5334	0.4728	0.3996	0.6597	0.51406					iii	0.250106	0.71707	0.2461						ii	8.12464		38.3229		20.5604		11.5714
7.5	0.4345	0.4599	0.5013	0.309	0.3489	0.41072	0.869	0.877	0.5937	0.6747	0.6967	0.74222	0.804	0.6527	0.498	0.869	0.5833	0.6814	0.5337	0.5563	0.4945	0.4185	0.709	0.5424			CS	Exp.1	i	0.335082	0.546964	0.326743	0.325483	0.550072	0.31769			iii	6.83211		37.7549		20.5604		11.4539
8	0.4611	0.4837	0.5237	0.3305	0.3625	0.4323	0.904	0.911	0.6178	0.7018	0.7214	0.7712	0.851	0.6818	0.5167	0.907	0.6108	0.71346	0.5601	0.5845	0.5232	0.4431	0.752	0.57258					ii	0.329373	0.547221	0.314768
8.5	0.4871	0.5092	0.5364	0.3512	0.3804	0.45286	0.943	0.953	0.6524	0.7403	0.761	0.80994	0.882	0.7094	0.541	0.944	0.6391	0.7431	0.593	0.6184	0.5498	0.4624	0.797	0.60412					iii	0.311994	0.556031	0.311558
9	0.5105	0.5395	0.5822	0.371	0.3955	0.47974	0.978	0.983	0.6816	0.771	0.793	0.84132	0.923	0.7333	0.5653	0.982	0.6615	0.77302	0.6186	0.6428	0.5751	0.4833	0.838	0.63156			CS	Exp.2	i	0.309077	0.708614	0.317134	0.319296	0.580182	0.355162
9.5	0.531	0.5612	0.6049	0.3933	0.4138	0.50084	1.008	1.013	0.7037	0.794	0.817	0.86714	0.952	0.7572	0.5843	1.014	0.6877	0.79904	0.6448	0.6721	0.5996	0.5004	0.853	0.65398					ii	0.322381	0.592237	0.375358
10	0.5522	0.5812	0.6303	0.4097	0.4302	0.52072	1.043	1.046	0.732	0.815	0.846	0.8964	0.992	0.7961	0.6187	1.061	0.7116	0.83588	0.6859	0.7126	0.6365	0.5373	0.8671	0.68788					iii	0.32643	0.439696	0.372993
11	0.6019	0.6301	0.64	0.4533	0.5059	0.56624	1.101	1.099	0.785	0.875	0.903	0.9526	1.062	0.852	0.6703	1.124	0.7627	0.8942	0.7424	0.729	0.6884	0.5503	0.8752	0.71706			CS	Exp.3	i	0.242248	0.623489	0.366908	0.253231	0.604727	0.336949
12	0.6468	0.6679	0.658	0.5258	0.5413	0.60796	1.154	1.141	0.835	0.916	0.949	0.999	1.073	0.896	0.7541	1.179	0.8074	0.9419	0.791	0.817	0.7325	0.6131	0.8974	0.7702					ii	0.238864	0.591025	0.338578
13	0.6915	0.6968	0.697	0.5656	0.57	0.64418	1.169	1.175	0.878	0.989	0.989	1.04	1.118	0.938	0.7872	1.223	0.844	0.98204	0.833	0.855	0.772	0.6819	0.9059	0.80956					iii	0.278581	0.599667	0.30536
14	0.729	0.737	0.73	0.5947	0.5958	0.6773	1.207	1.207	0.918	1.014	1.016	1.0724	1.155	0.971	0.8161	1.259	0.871	1.01442	0.868	0.886	0.801	0.7001	0.9263	0.83628			CS	Exp.4	i	0.25617	0.524593	0.318707	0.246737	0.520624	0.317382
15	0.763	0.763	0.753	0.6604	0.6581	0.7195	1.238	1.229	0.95	1.038	1.04	1.099	1.188	0.998	0.8701	1.266	0.896	1.04362	0.904	0.92	0.836	0.7268	0.944	0.86616					ii	0.24414	0.519258	0.306568
16	0.798	0.775	0.819	0.689	0.6848	0.75316	1.261	1.245	0.979	1.055	1.055	1.119	1.216	1.02	0.8914	1.276	0.932	1.06708	0.924	0.938	0.855	0.8383	0.95	0.90106					iii	0.239901	0.518021	0.326873
17	0.819	0.805	0.837	0.716	0.7295	0.7813	1.28	1.261	1.003	1.071	1.074	1.1378	1.242	1.044	0.9109	1.281	0.956	1.08678	0.941	0.954	0.87	0.847	0.963	0.915			CS	Exp.5	i	0.261241	0.661732	0.361201	0.277073	0.669179	0.360007
18	0.835	0.814	0.847	0.7294	0.739	0.79288	1.3	1.273	1.022	1.086	1.085	1.1532	1.259	1.055	0.9195	1.282	0.988	1.1007	0.953	0.967	0.882	0.8545	0.982	0.9277					ii	0.296619	0.682775	0.347493
19	0.846	0.82	0.859	0.7393	0.7476	0.80238	1.315	1.285	1.046	1.101	1.097	1.1688	1.27	1.064	0.9463	1.293	1.07	1.12866	0.964	0.976	0.91	0.8808	1.0071	0.94758					iii	0.273359	0.663029	0.371327
20	0.86	0.825	0.867	0.7577	0.7743	0.8168	1.328	1.296	1.107	1.112	1.105	1.1896	1.282	1.072	0.9621	1.294	1.101	1.14222	0.972	0.984	0.917	0.8966	1.017	0.95732			CS+Vehicle	Exp.1	i	0.306851	0.594489	0.317199	0.289971	0.577549	0.315148
22	0.874	0.839	0.885	0.7659	0.7881	0.8304	1.353	1.316	1.111	1.116	1.124	1.204	1.304	1.089	0.9976	1.299	1.111	1.16012	0.989	0.998	0.932	0.88	1.035	0.9668					ii	0.327658	0.59698	0.312688
24	0.887	0.849	0.897	0.778	0.8084	0.84388	1.372	1.332	1.119	1.123	1.139	1.217	1.321	1.101	1.0188	1.281	1.135	1.17136	1	1.009	0.942	0.8897	1.054	0.97894					iii	0.235403	0.541179	0.315557
26	0.897	0.856	0.908	0.789	0.8052	0.85104	1.39	1.349	1.114	1.069	1.154	1.2152	1.338	1.112	1.02196	1.286	1.147	1.18099	1.011	1.02	0.932	0.9192	1.065	0.98944			CS+Vehicle	Exp.2	i	0.293065	0.621143	0.285429	0.305334	0.616959	0.295179
28																													ii	0.319231	0.616305	0.298917
30																													iii	0.303705	0.613427	0.301191
																											CS+Vehicle	Exp.3	i	0.137474	0.544857	0.374701	0.182733	0.552995	0.374875
																													ii	0.196079	0.575829	0.369762
																													iii	0.214645	0.5383	0.380161
																											CS+Vehicle	Exp.4	i	0.179893	0.596508	0.312342	0.162345	0.557925	0.315861
																													ii	0.128021	0.564182	0.3275
																													iii	0.179122	0.513085	0.307742
																											CS+Vehicle	Exp.5	i	0.149247	0.657115	0.448556	0.171031	0.654627	0.341649
																													ii	0.176255	0.63947	0.278221
																													iii	0.187592	0.667297	0.298171
																											CS+amidine	Exp.1	i	0.147936	0.693426	0.375647	0.149835	0.72042	0.271188
																													ii	0.171099	0.72823	0.222975
																													iii	0.130469	0.739604	0.214942
																											CS+amidine	Exp.2	i	0.0821552	0.720151	0.329364	0.100105	0.73808	0.251426
																													ii	0.0924797	0.759228	0.226293
																													iii	0.125681	0.734861	0.198621
																											CS+amidine	Exp.3	i	0.117875	0.698224	0.259618	0.155507	0.686437	0.26634
																													ii	0.180936	0.710186	0.278874
																													iii	0.16771	0.6509	0.260528
																											CS+amidine	Exp.4	i	0.246617	0.652569	0.295839	0.254928	0.658162	0.30557
																													ii	0.243816	0.65417	0.305115
																													iii	0.274349	0.667748	0.315755
																											CS+amidine	Exp.5	i	0.210892	0.669872	0.308309	0.239959	0.674476	0.304888
																													ii	0.249914	0.675085	0.30204
																													iii	0.259071	0.67847	0.304314
[truncated: 56 more columns]

## Sheet: Fig7
Fig.7a
qPCR analyzes mRNA levels of NCX1.													Fig.7e																		Fig.7f											Fig.7g
Biological replicates =3.													Ca²⁺ influx detected by fluorescent probes in CSE-treated neutrophils with or without KB-R7943 administration																		Simultaneous real-time measurements of intracellular Ca²⁺ upon stimulation with CSE, PMA, or fMLP											Simultaneous real-time measurements of intracellular Na⁺ upon stimulation with CSE, PMA, or fMLP
(i-iii) represent technical replicates. Data values normalized to to GAPDH control, normalized to control													Biological replicates =6.																		Biological replicates =3.											Biological replicates =3.
''Exp.' refers to each experimental biological replicate													(i-vi) represent technical replicates.																		''Exp.' refers to each experimental biological replicate											''Exp.' refers to each experimental biological replicate
													''Exp.' refers to each experimental biological replicate
Groups	Sample		test (CP) Ct	ref (CDC) Ct	average of test Ct	average of ref Ct	ΔCt	ΔΔCt	2^(-ΔΔCt)
Control	Exp.1	i	22.6123	12.5279	22.4014	12.8574	9.544	-0.0615375	1.04358					Ca2+ Flux (pico mole · cm-2 · s-1)																		F340/380											F500/545
		ii	22.3895	13.232								Time(s)		CSE								CSE+KB-R7943									Time(s)	CSE(10%)			fMLP(10μM )			PMA(10μM )				Time(s)	CSE(10%)			fMLP(10μM )			PMA(10μM )
		iii	22.2025	12.8123										Exp.1	Exp.2	Exp.3	Exp.4	Exp.5	Exp.6	average		Exp.1	Exp.2	Exp.3	Exp.4	Exp.5	Exp.6	average
	Exp.2	i	23.2937	13.6627	23.2084	13.6198	9.58862	-0.0169174	1.0118			baseline (-5-0 min)	0	201.117	-58.4009	354.803	-281.964	-100	207.778	53.8889	49.4561	64.37	-142.275	77.9193	-143.582	40.3621	-21.0937	-20.7166	31.3967		0	Exp.1(Avrg)	Exp.2(Avrg)	Exp.3(Avrg)	Exp.1(Avrg)	Exp.2(Avrg)	Exp.3(Avrg)	Exp.1(Avrg)	Exp.2(Avrg)	Exp.3(Avrg)		0	Exp.1(Avrg)	Exp.2(Avrg)	Exp.3(Avrg)	Exp.1(Avrg)	Exp.2(Avrg)	Exp.3(Avrg)	Exp.1(Avrg)
		ii	23.3455	13.2137									6	-52.4016	462.752	9.4074	29.8018	-267.732	36.2455	36.3455		-190.641	-170.943	191.421	32.6894	27.2311	-23.8566	-22.3498			2	2797	2740.67	2568.33	2501.67	2575.67	2436.67	2287.33	2444.67	2245.33		2	1443.67	1364.67	1352.33	1423.33	1333.67	1483.67	1456
		iii	22.9859	13.9829									12	-124.81	8.9999	303.951	513.618	-126.528	115.046	115.046		181.926	390.063	-152.943	-66.6751	140.085	66.755	93.2018			4	2792	2685.67	2740.33	2493	2590.67	2654.67	2494.67	2307.33	2221		4	1512.33	1382.33	1487	1350.33	1465.33	1285	1519
	Exp.3	i	21.8679	12.8028	22.2763	12.5923	9.68399	0.0784549	0.947071				18	-30.9456	-61.9065	-313.156	273.5	193.511	11.0005	12.0005		-43.0804	-52.5294	-30.5433	48.0299	113.051	7.0984	7.00442			6	2645.67	2792	2546	2494	2504	2527.33	2622.33	2426	2297		6	1493	1439.33	1429.33	1377	1442	1366.33	1414
		ii	22.6757	12.9864									24	-399.619	58.9477	858.427	-105.902	-319.419	-401.281	-51.4743		-31.3081	669.594	-183.351	105.566	31.7258	118.45	118.446			8	2755	2783.67	2523.33	2743.33	2658.33	2534.67	2434.67	2342.67	2417		8	1392.33	1472.67	1389.67	1321.67	1375	1321.33	1535
		iii	22.2853	11.9877									30	-271.521	366.139	307.433	-173.961	426.559	130.93	130.93		-40.2709	316.618	-184.93	24.0743	19.4703	-58.1975	12.7939			10	2578.67	2791.67	2656	2757.33	2656.33	2681.67	2674	2484	2471		10	1424.67	1473	1353.67	1405.33	1338	1373	1452
CSE	Exp.1	i	22.1475	14.0202	21.4399	13.9375	7.50234	-2.10319	4.29659				36	-484.224	-118.878	133.599	257.821	-202.341	507.249	15.5378	24.7435	-65.5861	246.553	-182.779	164.554	29.1717	3.1863	32.5166	10.8894		12	2539.67	2698.33	2501.33	2569	2577.67	2580.33	2671.33	2339.67	2469		12	1412	1441.33	1357	1393.67	1371.33	1352.33	1517.33
		ii	21.2672	14.0184									42	-148.979	-136.726	-788.646	-377.439	1026.94	382.348	-7.0836		399.828	-1.3782	-92.7593	-54.4084	-144.049	5.1684	18.7337			14	2732.67	2692.67	2575	2459	2544.67	2748.67	2413.67	2495	2498.67		14	1447	1468.67	1428.33	1318.33	1343.67	1419.67	1431.67
		iii	20.9049	13.774									48	724.718	546.917	-325.288	-305.219	-964.483	747.149	70.6324		-8.7143	120.52	147.406	134.721	-16.4636	142.578	86.6746			16	2514.33	2639	2831.67	2629	2603.67	2524.67	2557	2491	2285.67		16	1506	1408	1392.67	1335.33	1355	1329.33	1513
	Exp.2	i	21.4476	13.3485	20.9281	13.3912	7.53689	-2.06865	4.19494				54	168.727	-213.66	339.831	-143.885	11.2383	32.4505	32.4505		195.65	-169.392	-14.8438	24.4971	-151.447	-25.2356	-23.4619			18	2560.33	2719	2498.33	2612	2607.67	2591	2431	2436.33	2411		18	1421.67	1382.33	1328	1345	1405	1348.67	1456
		ii	20.8184	13.9876									60	518.74	-22.038	473.206	220.535	-457.423	77.7131	135.122		2.0673	-276.556	-318.634	397.31	-125.394	222.786	-16.4033			20	2667.33	2480.67	2545	2687.67	2665.67	2615	2412	2482	2393.67		20	1416	1457.67	1403.67	1405.33	1387.67	1484.67	1530.33
		iii	20.5184	12.8376									66	95.2291	-275.738	357.919	-67.6293	-637.98	-60.9903	-98.1984		54.4455	-9.5581	-223.081	106.603	115.555	-240.305	-32.7235			22	2615	2657.33	2618	2418.67	2405	2589	2359.33	2410	2617		22	1384.33	1349.67	1411	1339.67	1239.67	1383.33	1507
	Exp.3	i	21.6797	13.6527	21.4213	13.5773	7.84401	-1.76153	3.39058				72	10.6965	-25.8832	28.9647	346.067	-559.759	-39.9827	-39.9827	11.0136	274.369	137.589	131.814	68.7917	-69.8041	49.6215	98.7302	38.6352		24	2791.67	2717.33	2563.33	2560.33	2630.67	2803	2511	2468	2382.67		24	1454.33	1442.33	1369	1281.33	1275.67	1347.33	1491.67
		ii	21.8579	13.9865									78	-261.601	328.346	735.939	433.218	-749.096	162.408	108.202		0.4122	39.1664	-127.534	90.9381	145.271	30.8961	29.8582			26	2630.67	2536	2499.67	2669.33	2560	2526.67	2458.33	2572.67	2547.67		26	1404.67	1408	1308.33	1369.67	1344.67	1378.33	1414.67
		iii	20.7265	13.0928									84	-176.608	-311.339	-206.443	306.852	1087.04	-671.421	4.6803		45.3219	-63.8424	179.63	152.591	-157.593	34.9868	31.8491			28	2775.33	2713	2537	2656.33	2574.33	2571	2418.67	2464.33	2538		28	1427.67	1402.33	1369.33	1316.33	1326	1391.67	1559.67
LPS	Exp.1	i	23.1668	14.1409	22.4939	13.9039	8.59	-1.01553	2.02165				90	-200.87	-299.652	135.431	176.827	191.953	0.7378	0.737767		-123.061	315.673	133.671	15.8642	-115.993		45.2306			30	2685.33	2754	2394.33	2739.67	2615	2547.67	2536	2466.67	2323.33		30	1427.33	1445.33	1479.67	1392.33	1320.67	1316.67	1398
		ii	22.8827	13.9324									96	261.415	538.929	-977.865	-349.936	1573.3	-566.126	79.9529		156.99	192.101	-27.8372	-200.645	216.366	19.0273	59.3338			32	2536.33	2736.33	2618.67	2620	2687.67	2662.67	2311.33	2658	2400.67		32	1469	1618.33	1455.33	1340.67	1329	1291.33	1416
		iii	21.4322	13.6383									102	-33.1471	-245.229	-312.519	113.803	39.5463	-87.509	-87.509		11.5134	-58.552	-178.698	11.0359	50.4552	-34.8995	-33.1908			34	2742.67	2689	2478.67	2482.33	2794	2737.67	2439.33	2575.33	2466.67		34	1324.33	1403.33	1410.33	1415	1354.67	1462	1363
	Exp.2	i	21.1375	13.0285	21.4002	13.0377	8.36243	-1.24311	2.36709				108	-104.379	-162.916	354.018	-0.6595	44	-0.9682	21.5159	14.1423	-259.297	111.732	-54.1179	155.392	-194.691	-50.654	-48.606	12.3965		36	2639	2528.33	2564.33	2548	2543.33	2523.67	2384.67	2547	2412.67		36	1336	1364.67	1313.33	1420.67	1275.67	1408.67	1502.67
		ii	21.2976	12.986									114	195.773	-179.233	-236.641	135.717	205.117	26.5466	24.5466		9.9197	-40.8405	3.3011	45.9856	20.7988	70.8313	18.3327			38	2805.33	2668.33	2582.67	2462.33	2565	2514.33	2406.33	2409.67	2307.33		38	1545.67	1473	1286.67	1410.67	1343.33	1342	1458.33
		iii	21.7654	13.0988									120	-189.379	14.2026	98.7722	-356.827	574.873	-128.774	2.14458		-117.235	-159.091	-42.1763	377.205	-118.455	-215.52	-45.8787			40	2646.33	2414.67	2255.67	2614	2530	2562	2537	2459.67	2391.67		40	1395.67	1423.33	1347.67	1304.67	1429.33	1301.67	1488
	Exp.3	i	21.2859	12.0863	20.804	12.5835	8.22044	-1.38509	2.61189				126	558.184	-282.528	153.164	-100.584	-379.596	491.796	73.4059		385.087	300.371	102.237	-21.2109	-13.9762	-80.9859	111.92			42	2638	2505.33	2740.33	2755.33	2647.67	2576	2487	2460.67	2488.33		42	1454.67	1449	1239	1331	1349	1362	1481.33
		ii	20.5632	12.6787									132	440.67	-29.9861	348.38	-884.538	-562.217	-149.538	-139.538		319.967	440.395	18.2181	-290.597	73.2498	114.864	112.683			44	2641.67	2570.67	2368	2472.33	2661.33	2684.33	2368	2413.67	2319.67		44	1462	1449.67	1335.67	1397.67	1306	1413.67	1410.33
		iii	20.5628	12.9856									138	-659.432	376.277	527.25	61.8684	153.729	156.983	102.779		-164.58	-256.08	42.3454	-230.105	13.3838	150.604	-74.072			46	2820.33	2643	2544.33	2628.33	2577	2535	2375.67	2457	2502.33		46	1438	1445.67	1431.67	1274.33	1350.33	1431.33	1546.67
fMLP	Exp.1	i	22.1635	13.8997	22.3472	13.7698	8.57741	-1.02813	2.03938				144	-3.4399	-164.705	38.0004	-789.306	133.601	-155.73	-156.93	38.7304	301.899	-88.5389	219.435	92.8574	215.103	66.9281	134.614	26.4847		48	2638.67	2584	2641.33	2619.33	2537.33	2673.67	2325	2570.67	2411		48	1610.33	1481	1310	1386.33	1543	1443	1404.33
		ii	22.5056	13.3653									150	-25.6984	-52.7466	-804.855	246.17	1397.62	405.201	194.281		78.8243	44.9916	-10.9148	-164.402	139.829	-22.4342	10.9823			50	2464.33	2798.33	2658.67	2687.67	2572.33	2519.33	2488	2434.67	2520.67		50	1416.33	1415.33	1306.67	1323.67	1402.67	1372.33	1521.33
		iii	22.3724	14.0443									156	-535.151	-149.173	1028.99	153.6	400.504	-246.848	108.655		-33.4922	-101.576	-107.122	422.283	-263.116	134.283	8.54325			52	2568	2811.33	2521	2626.67	2605.33	2610.67	2362	2515.67	2482.33		52	1449.67	1383.33	1315	1323	1335.33	1395	1449
	Exp.2	i	22.0544	12.8375	21.9879	12.7073	9.2806	-0.324933	1.25261				162	-51.8831	-5.9459	-95.6824	46.8152	414.169	-191.294	19.3631		-56.2648	155.074	109.855	69.6903	-240.108	-56.0807	-2.97225			54	2786.67	2675.67	2605.33	2640.67	2483.33	2678.67	2361.67	2531.67	2501.33		54	1487.67	1504	1266.33	1264.33	1296.33	1503	1443.67
		ii	21.9807	12.9908									168	-287.45	-472.845	330.889	-24.4531	-71.418	-95.8492	-103.521		106.461	-235.689	141.689	-237.874	154.941	126.459	9.33128			56	2599.33	2507	2499.67	2520.67	2633.67	2568	2514.33	2505	2474		56	1445	1356	1206.33	1360.67	1314	1419	1499
		iii	21.9287	12.2937									174	-85.8258	359.925	-347.906	491.387	827.581	-221.955	170.534		91.2913	170.259	-175.693	-65.6506	-179.823	150.073	-1.5906			58	2652	2703.67	2621.33	2566	2348.33	2700	2280.67	2498.67	2361.67		58	1369.67	1441	1366.67	1269.67	1455.67	1380.33	1446
	Exp.3	i	20.8795	12.3745	21.4118	12.6827	8.72912	-0.87642	1.83581				180	-196.136	-92.553	317.963	-29.9256	-239.243	-409.274	-108.195	8.71916	79.7	273.769	249.541	61.2618	-15.8495	-29.1728	103.208	75.9322		60	2701.33	2683.33	2685.67	2621	2324.33	2629.67	2490	2499.67	2509.67		injection
		ii	21.5992	12.9857									186	201.033	-432.369	-899.131	-20.4563	515.146	348.24	-47.9229		-290.917	672.777	-188.391	352.431	-16.3751	-8.9101	86.7692			injection											62	1672.67	1792.67	1768.33	479.667	558.333	716	946
		iii	21.7566	12.6878									192	-348.629	-200.664	278.611	-122.659	137.027	-219.284	-79.2665		51.3057	-390.989	164.955	-27.8357	-1.2159	32.3913	-28.5648			62	3360	3404.33	3322.67	3817.67	3956.33	3916	4250.33	4067	4313.33		64	1763.33	1843.33	1718.67	384	473.333	590.667	804
													198	121.009	976.417	-311.133	538.072	-81.7845	245.856	248.073		164.09	223.615	295.287	270.851	-181.182	-70.8927	116.961			64	3457	3385.67	3258.67	4033.67	3607	4132	4317.33	4184.33	4178		66	1713.67	1648.33	1712.67	475	459.333	701.333	900.667
Fig.7b													204	-725.543	-477.376	89.7621	336.68	771.263	-299.051	-50.7109		-78.4762	-138.087	216.147	457.57	-93.9561	-208.682	25.7528			66	3405	3340.33	3163	3680.33	3853.33	3983.67	4413.33	4094.67	4361.33		68	1707.67	1695.67	1658	521	503	682.667	835.333
Densitometry of western blot: NCX1 densitometry normalized to β-actin control, normalized to control													210	-15.5598	235.455	-244.398	485.089	1.1515	80.2868	90.3373		-97.7662	483.476	98.4092	167.906	108.785	147.988	151.466			68	3491.67	3329.67	3284	3853.67	3800.33	3781.67	4154.67	4230.33	4295.33		70	1653	1681.33	1704	513.667	461.667	681	913.333
Biological replicates =3.													216	273.785	-328.539	-882.579	-32.8714	192.861	-142.669	-153.335	29.3925	-112.968	-35.2526	69.2441	-3.7748	121.614	8.8873	7.95838	59.7649		70	3349.67	3355.67	3136.33	3791	3822.33	3969.67	4207.67	4253	4428.33		72	1699	1818.67	1655	501.333	571.667	691	806
(i, ii) represent densitometry of 2 film exposures per biological replicate.													222	-114.742	221.925	921.266	-409.336	181.329	701.885	250.388		136.408	20.3451	7.546	83.6132	73.7713	62.0988	63.9637			72	3396.33	3288.33	3240.33	3839.67	3632	3808.67	4460.33	4272.67	4205.67		74	1650	1690	1664.67	458	556.667	672	879.667
''Exp.' refers to each experimental biological replicate													228	-33.6996	-277.623	0	534.684	375.639	120.805	119.968		51.0929	312.135	137.254	131.53	362.083	-161.697	138.733			74	3378.67	3520.33	3362.33	3859.67	3771	3850	4430.33	4202	4524.33		76	1659.67	1572	1560.67	434.667	611.667	662.667	875.667
													234	-239.011	-61.1292	748.653	173.613	-245.032	-18.3068	59.7979		176.677	116.444	18.6514	148.663	-172.679	-45.3728	40.3973			76	3398.33	3410.33	3316.33	3652.67	3791.67	4164	4301	4210.67	4341.33		78	1555.67	1690	1783.33	449.667	470	694.333	974.333
WB	Biological replicate-NCX1												240	-1021.78	147.173	-339.146	-623.398	1789.44	112.616	10.8166		20.3787	289.986	216.333	-277.866	-80.6429	197.02	60.868			78	3345.67	3378	3238.33	3710.33	3795.67	3926.67	4260.33	4247	4265.67		80	1778.33	1719.33	1659.67	523.667	526.333	701.667	873
	Exp.1		Exp.2		Exp.3		Plotted						246	-210.268	-182.21	-220.918	-222.002	-377.285	545.006	-111.28		90.1052	108.956	71.1279	52.545	25.1753	-67.8958	46.669			80	3503.67	3382.33	3257.67	3855.67	3700.33	3864	4078	4136.33	4364		82	1654.67	1782.67	1678.33	501.667	457	663	922.333
groups	i	ii	i	ii	i	ii	Avrg	SD	SEM				252	-450.986	15.0374	-381.516	505.584	725.384	-319.616	15.6481	39.1432	10.7885	522.438	182.927	123.138	113.127	200.097	192.086	29.5841		82	3491.67	3249.33	3389	3571.67	3899.67	3958	4111.67	4230.33	4318.67		84	1673.33	1749.67	1808.33	500.333	485.667	700	810
Control	1	1.16	1.13	0.71	0.82	1.16	0.996667	0.192111	0.110915				258	201.968	230.377	1000.25	-632.585	-536.218	-205.882	9.65107		-82.8792	325.367	50.3619	-370.158	-277.692	-83.2719	-73.0452			84	3464	3393.67	3434.67	3748	3629	3836.33	4257	4319	4383.67		86	1803.33	1727.33	1663.67	509.333	507.333	735	928
CES	2.1	2.7	2.85	2.39	1.78	2.22	2.34	0.394411	0.227713				264	-335.048	111.154	741.985	-317.346	124.159	191.334	86.0396		-365.373	-197.258	121.501	-275.665	-197.947	-99.7582	-169.083			86	3156.33	3326	3277.33	3763	3874	3999.33	4115	4259.33	4571.33		88	1658.67	1683.67	1630.33	499.333	494	670.333	811
fMLP	2.21	2.42	1.87	2.13	1.23	1.99	1.975	0.410743	0.237143				270	327.522	256.346	-472.931	275.548	-451.054	-15.3339	-13.3172		232.03	-158.598	98.449	173.012	-69.3283	184.811	76.7291			88	3477.67	3361.33	3116.67	3805.67	3768.33	4019	4256	3995.33	4313		90	1625.33	1750	1655.33	483.667	508.333	688	887.667
LPS	1.67	2.25	2.07	1.27	1.72	1.32	1.71667	0.392003	0.226323				276	-1117.62	-27.4364	-234.598	233.966	1469.63	266.263	98.3675		185.671	186.501	199.279	-140.024	109.35	110.083	108.476			90	3435.67	3346	3259	3624.33	3716.33	3789	3948.67	4205	4541.33		92	1650.33	1665	1706	527.667	505	678.667	865
													282	1.7278	26.4311	-859.376	354.879	330.365	-20.4485	-27.7371		293.232	-274.552	68.4798	271.772	77.7505	-129.225	51.2429			92	3454.67	3479.33	3331.33	3889.67	3696.67	4037	4097.67	4138.67	4321.67		94	1701	1830.33	1772.33	602.667	479.333	647	855.333
													288	88.1616	170.271	467.161	-359.332	161.101	105.472	105.472		0	-64.7762	-103.317	161.786	21.3279	-10.7007	0.72			94	3245.67	3409	3119.33	3863.67	3630.67	3938.67	3899.67	4284.33	4412		96	1767.33	1707.67	1698	519	504.333	665.333	817.333
													294	-199.686	265.099	-650.783	4.552	924.128	-109.183	39.0212		48.4206	318.186	-99.6714	-17.1328	47.477	0	49.5466			96	3408.33	3441.67	3352.33	3535	3639.67	3912.67	3995.33	4113.33	4358		98	1693	1705	1715.33	509	543.333	706.333	844.667
												injection																			98	3377.33	3231.67	3172.67	3728	3636.33	3865	3979.33	4348.67	4371.33		100	1710.33	1653	1757.67	518.667	435	639.333	867.667
												1min	0	-532.2	-522.268	-290.682	-470.62	-400	-507.885	-453.942	-274.064	132.461	279.1	183.881	175.479	200.906	187.743	193.261	106.646		100	3414	3429.67	3547	3683	3788.33	3965.67	4222	4048.67	4247.33		102	1752.67	1602.33	1626.33	454	508	640.333	884.333
													6	-345.979	-163.507	69.6912	281.399	-312.37	-94.3432	-94.1848		-102.744	-102.138	79.2912	175.479	45.5116	24.7891	20.0314			102	3354	3419	3225.67	3716.33	3636.33	4004	4260.67	4228	4189		104	1757.33	1640.33	1759	465.667	508	724.667	837.667
													12	-584.758	113.211	37.695	45.242	-158.875	-35.4294	-97.1524	-131.679	460.051	3.5694	-23.9632	45.5116	29.7507	104.891	103.302	77.1639		104	3159	3360.67	3297.67	3642	3905.33	3825	4266	4280.33	4341.33		106	1712	1621.33	1646.33	483	448.333	667.333	900.333
													18	-516.184	210.754	-711.429	456.613	-163.608	-273.379	-166.206		220.083	118.461	-53.4609	29.7507	-63.7751	55.0979	51.0262			106	3375.67	3268	3269	3588.33	3545.67	3904	4160.67	4112	4222.67		108	1695.33	1754	1729.33	530.333	471.667	723.333	835.667
													24	-407.482	-266.572	-644.96	-254.803	-406.541	-401.509	-396.978	-277.347	99.8017	193.95	162.427	163.775	-32.4059	120.901	118.075	83.4871		108	3288.33	3206	3340	3527	3719.33	3827	4115.33	4141.67	4430		110	1676.33	1641.33	1643.67	402.667	489	622.333	977
													30	252.016	-441.47	305.413	-408.377	-271.995	-381.89	-157.717		52.641	-39.8647	-27.4896	162.36	-32.4059	178.155	48.8994			110	3264.33	3199	3174.67	3731.67	3580.33	3886.67	4155.33	4017.33	4368		112	1662.33	1724.33	1615	469	428.667	669	854
													36	-30.4024	-672.785	-78.3679	19.5663	-215.805	645.247	-55.4246	-206.501	72.6786	69.459	267.788	96.2949	178.155	126.473	135.142	101.032		112	3401.67	3313.33	3156.33	3800	3776.33	3930	4202.33	4115.33	4370.33		114	1641	1638.67	1723.67	510.333	474.333	714.333	823
													42	-243.922	-208.774	-341.343	-313.442	-718.794	-319.194	-357.578		34.2863	-292.802	320.683	95.4636	126.473	117.436	66.9232			114	3290.67	3384.67	3314.67	3858	3684.67	3834	4347	4225	4226		116	1744	1610	1736.33	470	422	686.333	1004.67
													48	-224.584	-38.5512	-101.222	37.3273	-163.503	-97.1247	-97.943	-40.575	-140.675	86.3831	48.6363	-13.5143	117.436	-22.8445	12.5702	90.3552		116	3253	3187.33	3217.67	3600.33	3675.67	4033	3996	4122.33	4106.33		118	1721.67	1718.67	1720.33	521	481.667	699.333	875.333
													54	-336.002	281.531	44.6473	-135.447	229.154	16.8754	16.7929		547.689	-161.613	316.824	140.545	-22.8445	188.241	168.14			118	3271.33	3350.33	3346.33	3832.33	3814.67	3813.33	4037.33	4363.33	4367		120	1790	1731.33	1708.67	488.667	407	701	902.333
												2min	60	269.562	-41.0478	79.6519	-298.303	246.65	-111.066	24.2412	-178.668	-239.005	90.2981	189.745	115.48	188.241	325.197	111.659	117.203		120	3459.33	3317	3046.67	3653.33	3740	3959	4092.67	4190	4316		122	1690.67	1715.33	1675	456.333	483	702.667	899
													66	-491.671	-517.374	-584.538	-181.572	-413.614	-100.694	-381.577		-168.509	45.4853	426.21	177.988	325.197	-69.8883	122.747			122	3428.33	3416	3310.67	3746.33	3608	3896	4027	4316.67	4059.67		124	1683	1703.67	1641.67	488.667	500.667	678.333	805
													72	-378.231	-582.888	-175.52	-28.6609	-597.329	-90.5554	-308.864	-108.434	281.492	153.986	245.108	-167.866	-69.8883	138.025	96.8094	26.4811		124	3381.67	3542.33	3210.67	3746	3703	4057.33	4419.67	4208.67	4249.67		126	1847.67	1670	1733	544.667	543.667	714.333	950.667
													78	237.654	213.376	91.5934	66.0119	5.5829	-62.2418	91.9961		-252.466	-276.567	108.094	-17.3054	138.025	37.137	-43.8471			126	3295.67	3370	3178.33	3931.33	3739	3908	4417	4449.33	4208.67		128	1625.33	1636.67	1635	433.333	431.667	650.333	863.333
													84	2.7111	85.2682	-351.788	69.522	-191.222	-79.5612	-77.5116	-317.301	467.723	-66.0075	77.8576	-70.8073	37.137	-122.242	53.9435	4.48666		128	3281.67	3575	3103	3697	3800.33	3645	4099	4204.33	4395.33		130	1755.67	1728	1841	439.333	454.333	643.333	817.667
													90	-613.574	-493.568	-677.562	-759.818	-470.551	-327.467	-557.09		-125.323	-108.273	49.3685	63.5681	-122.242	-26.9203	-44.9702			130	3283.33	3175	3249.67	3739.67	3805.67	3941.67	4153	4154.67	4010.67		132	1710.33	1630	1743.33	403	475	679.667	979.667
													96	-135.597	-192.998	-186.563	147.396	-295.012	-131.524	-132.383	-151.526	55.0847	-100.279	349.74	100.721	-26.9203	137.331	85.9462	99.9434		132	3277	3186.67	3214	3899.67	3592.33	3884.33	4205.67	4118.67	4224.33		134	1625	1836	1765	481.333	510.333	631.667	838
													102	-188.473	-393.041	214.864	-316.029	-190	-151.34	-170.67		388.626	202.492	-1.0206	124.142	137.331	-167.926	113.941			134	3318.33	3383.67	3372.33	3952.33	3967.33	4110	4071.33	4118.67	4106.33		136	1737	1738.33	1798	497	441.667	649.333	847.333
													108	-483.347	369.561	-90.3779	149.041	-424.108	-90.9346	-95.0278	-78.7872	271.84	148.516	27.7843	104.963	-167.926	-29.5006	59.2796	18.0038		136	3268.33	3324	3249.33	3808	3731.67	3979.67	3930.67	4223.33	4459.67		138	1759.33	1760	1796.67	413	400.333	744	882.667
													114	14.8331	-16.2003	-150.855	-66.9493	-93.0097	-63.0987	-62.5466		104.905	-5.6142	-43.2711	-55.8041	-29.5006	-110.346	-23.272			138	3380.67	3180.67	3193	3793	3908	3976.67	4168.33	4236	4090.33		140	1633.67	1793	1571	363.333	502.667	623.667	833.333
												3min	120	-255.323	-77.7802	4.3802	68.7129	-207.988	-244.789	-118.798	-137.204	-244.838	85.2867	45.1145	1.4935	-110.346	285.392	10.3505	28.2126		140	3401.33	3244	3264.67	3890.33	3839.67	3714	4151.33	3928	4159.67		142	1660.67	1791.67	1607.67	495.667	479.667	623	839.333
													126	89.8575	-536.465	-525.498	-123.214	-234.374	396.034	-155.61		-117.932	64.7251	-67.0918	-11.0307	285.392	122.385	46.0747			142	3172.67	3238.67	3061.67	3647	3628.33	3961	4082.33	4012	4333		144	1662.33	1566	1727.67	341.333	387.667	638.667	956.333
													132	132.773	122.472	-83.8225	150.872	50.0947	73.9845	74.3956	-236.434	23.8967	-295.765	108.735	33.0569	122.385	-110.394	-19.6807	-2.07948		144	3321.67	3374.33	3200	3793.67	3767.67	4176.33	4256.67	4473	4339		146	1740.67	1602.67	1714.33	416.333	459.667	713	784.333
													138	-644.102	-654.997	-565.598	-436.842	-613.758	-368.285	-547.263		37.8363	-129.689	368.633	41.3339	-110.394	-114.59	15.5217			146	3417	3267.33	3350.33	3793	3623.67	3922.33	4210	4131.33	4371.67		148	1682	1716	1720.67	439.667	472	659.667	806.333
													144	-340.175	-378.128	-625.447	-696.314	-182.7	608.522	-269.04	-118.243	80.3115	231.803	-253.983	88.0131	-114.59	-135.405	-17.3086	21.0783		148	3168.33	3204	3151	3758	3669	3775.67	4136.67	4334	4391.33		150	1591.67	1716.33	1717.33	386	445.333	641.333	883
													150	-167.814	360.091	-76.6911	72.871	417.813	-410.946	32.554		-193.761	30.4051	239.527	107.788	-135.405	308.238	59.4652			150	3267	3263.33	3390.33	3793	3803.67	3975.33	4188	4462	4377		152	1715.33	1700.67	1731	569	462.667	743.667	849.333
													156	-210.928	-615.721	-933.425	-567.95	-112.525	-268.158	-451.451	-292.306	-269.07	-82.1217	60.1586	159.498	308.238	93.5277	45.0384	38.4713		152	3175	3319.33	3188.67	3830.67	3681.67	3837	4107.33	4237.33	4223		154	1766	1722.67	1820.33	440.667	430	688	935.667
													162	-212.014	-36.26	99.6217	70.7525	-339.538	-381.521	-133.16		-24.7728	-148.551	30.4732	241.364	93.5277	-0.6153	31.9043			154	3298	3304	3208.33	3702.33	3809.67	3938.33	4013.33	4182	4271.67		156	1787.67	1709.33	1771.33	509.667	455	646.333	828.667
													168	-394.58	63.4769	-503.792	174.531	-250.82	-79.3624	-165.091	-112.647	-26.3816	111.893	68.7472	52.5495	-0.6153	82.7217	48.1525	17.2978		156	3506	3412.33	3234.67	3476.67	3870	3888	4235.33	4073.33	4252.67		158	1749	1715.67	1650.33	415.333	501.667	584.333	909.667
													174	-75.2103	223.548	-14.8327	-359.882	-74.9702	-59.8746	-60.2037		-119.019	208.352	34.3273	-102.439	82.7217	-185.285	-13.5569			158	3304.67	3268.33	3186	3914.67	3753.33	3968	4061	4081	4226.33		160	1765	1712.33	1687.33	475	506	600.667	872.667
												4min	180	126.282	-273.307	-146.47	40.4023	123.412	255.789	21.0181	60.2929	457.404	-79.4013	135.933	-63.2995	-185.285	157.39	70.4568	43.0157		160	3390	3270	3336	3668.33	3653.33	4116.67	4320	3982.33	4128.33		162	1767.33	1726	1697.67	522	463.333	701.333	925.667
													186	-253.847	219.51	185.604	200.519	207.896	37.7249	99.5678		-116.776	86.9175	-122.705	14.943	157.39	73.6785	15.5746			162	3260	3356.67	3386.33	3449.67	3735.67	3957.33	4354.33	4217.33	4266.33		164	1660.33	1815.33	1723.67	486.667	465.667	677.667	840
													192	-55.9293	254.791	-410.202	-223.918	395.421	59.8409	3.3339	-101.644	-223.275	90.9055	-141.984	5.9624	73.6785	116.247	-13.0777	31.0165		164	3266.67	3506.67	3160.67	3612	3871	3996	4328.33	4005	4226.33		166	1687	1766.33	1623.67	470.667	527.667	640.667	781
													198	-194.234	-532.1	37.7071	-18.134	-220.696	-312.276	-206.622		192.7	48.8071	-14.0277	-85.3518	116.247	192.29	75.1107			166	3183.67	3196.67	3410.67	3830.67	3682	3854	4097	3920.67	4313.33		168	1657	1645.33	1772	465.333	395	699.667	855.667
													204	85.6166	-3.3232	-98.838	97.4604	-158.848	422.807	57.4791	-50.7374	195.276	77.2133	-148.128	51.3368	192.29	-83.8398	47.358	3.69022		168	3306.67	3269.67	3100.33	3870.67	3722	3914.67	3979.33	3902	4336		170	1844.33	1682.33	1618.33	457	464	682.667	834
													210	215.908	-228.855	-824.702	-172.123	79.9731	-23.9244	-158.954		-150.856	135.085	55.5362	-24.6318	-83.8398	-171.16	-39.9776			170	3414.67	3248.33	3103	3835.33	3666	3860.67	4198	4377	4458		172	1806.33	1692.67	1678	432.667	426.667	605	884.333
													216	-129.651	-244.197	342.714	-366.432	-418.213	32.6772	-130.517	-116.676	352.878	-171.904	403.244	109.932	-171.16	-23.7821	83.2015	65.7289		172	3237.33	3413.33	3296.67	3591	3764.67	3824.67	4131.67	4056.33	4233.33		174	1634	1718.67	1643	512	520.667	662.333	927.333
													222	-118.248	-428.981	590.244	-342.148	-312.576	-5.3074	-102.836		134.654	28.5012	113.337	-16.9746	-23.7821	53.8027	48.2564			174	3322.67	3270.67	3134	3704	3633.67	3967	4222	4149.33	4107		176	1754.33	1618.67	1653.33	447	489.333	718	945.667
													228	82.44	288.452	-143.26	260.145	-575.759	185.291	16.2182	35.1462	-15.0636	226.976	175.485	-124.252	53.8027	149.645	77.7655	82.023		176	3168.67	3413.33	3053.67	3771.33	3618	3841.67	4083.67	4049.67	4474.33		178	1739.67	1767	1754	466.333	431	767.333	884.333
													234	-280.143	382.221	-116.089	284.606	-79.2976	133.147	54.0742		111.415	-194.678	63.5933	56.3075	149.645	331.401	86.2805			178	3231.33	3202	3199.67	3680.33	3793.67	3946.33	3944.67	4197.67	4148.33		180	1689.33	1613.33	1752.33	514	451.333	716.667	912
												5min	240	63.7566	227.369	-153.938	88.4407	80.7467	32.067	56.4069	42.0982	-149.349	108.366	-238.719	-13.4459	331.401	21.1106	9.89397	37.5059		180	3289.33	3401.33	3035	3557	3670.33	3908.67	4238.67	4164.67	4301		182	1671.33	1673	1706	414	421	675.333	813.667
													246	425.982	284.913	-63.9909	24.7436	-540.74	35.8298	27.7894		-93.7087	35.8457	173.232	154.303	21.1106	99.9241	65.1177			182	3412.67	3289	3173	3656	3688.33	3788.67	4143.67	3990.67	4203.67		184	1615.67	1638	1762.67	426.333	531.333	694.333	942.333
													252	-368.966	-266.137	-490.246	40.0877	24.1633	-135.134	-199.372	-22.9859	211.377	-61.6358	-7.6583	4.7989	99.9241	-24.7534	37.0088	70.8013		184	3321	3407	3394.67	3836.33	3692.67	3985.33	3999	4086.33	4427.67		186	1720	1648.33	1695.33	426	487	754	902.333
													258	-193.046	172.378	524.188	-249.259	550.67	115.471	153.4		227.296	254.324	172.862	19.7985	-24.7534	-21.9648	104.594			186	3342	3355.67	3309.33	3771.67	3775.67	3673	4156	4170.33	4138		188	1648	1749	1675.33	414.333	500.333	671.667	898
													264	126.251	102.398	301.64	-90.2519	-45.0316	78.5673	78.929	31.6054	133.48	315.162	-0.7451	-154.037	-21.9648	183.028	75.8205	35.8292		188	3238.67	3228	3097.33	3513.67	3700.67	3642.67	4137.33	4048.67	4319.67		190	1859	1747.33	1765.67	388.667	401.667	671.333	843.333
													270	-328.007	16.2385	81.2083	-77.9808	-12.3168	226.547	-15.7183		202.149	-173.85	-73.6968	52.6766	183.028	-215.279	-4.16208			190	3345.33	3342	3200	3868.33	3693	3888	4159	4158.33	4530.67		192	1685.67	1701	1696.67	533	561.333	790	921.667
													276	-200.617	114.799	104.029	222.999	227.721	-49.0369	69.9824	26.1284	-118.36	24.59	-76.4076	46.3642	-215.279	243.872	-15.8701	22.7128		192	3159.67	3213.33	3303	3776.67	3592	3911.67	4013.33	4108.67	4560.33		194	1630	1757.67	1638	445.333	518	751.667	962.667
													282	-290.573	-255.875	-183.881	577.976	64.0977	-18.0975	-17.7257		-218.581	131.749	48.99	-69.6948	243.872	231.44	61.2957			194	3496	3458	3173.67	3649.33	3971	4100	4183.67	4199	4528		196	1747.33	1690.33	1636.67	476	468	669.333	863.667
													288	-291.342	-1.1227	207.151	29.3744	26.5703	35.1397	0.96175	11.8759	-63.827	-155.036	-92.0014	44.1377	231.44	-110.239	-24.2544	28.7285		196	3332	3264.33	3208	3811.33	3710.67	4023.67	4001.67	4069	4315.33		198	1690.67	1670.33	1744.67	521	446.333	577.333	859
													294	527.855	360.964	-78.9387	-274.005	-421.925	23.1099	22.79		509.812	72.3782	-156.64	91.858	-110.239	83.0987	81.7113			198	3261	3445	3285.33	3767.67	3753	3757.67	3932.33	4305.67	4210		200	1747	1760.67	1694.33	486.333	490.333	712.667	820.333
																															200	3223.33	3380.33	3179.33	3651.33	3507	3925	4047.33	4113	4265.67		202	1738.67	1691.67	1676.33	419	423.333	600	875.667
																															202	3201	3284	3266.33	3736.33	4063.67	4043.33	4050	4132.33	4264		204	1663.67	1633	1620.67	466.667	477.333	676	846.333
																															204	3215.33	3170.67	3232.33	3652.33	3646	3849	3944.67	4071.67	4229.67		206	1781.33	1631.67	1725	431.333	520.333	714.667	803.667
																															206	3421.67	3280.33	3290.33	3509	3516.33	3834.33	3966.33	4050	4316.67		208	1743	1734	1653	461.667	564.667	722	880
																															208	3146	3142.33	3286.67	3727.33	3733	3944.67	3936	3966.33	4229.67		210	1667.33	1635.33	1864	482.333	446	699.333	889.667
																															210	3293.67	3176.67	3233.67	3634.33	3683.67	3871.67	4187.33	4104.67	4182.33		212	1815.67	1663	1690.67	495	503	648.667	900
																															212	3252	3436.33	3188.33	3825.33	3654.67	4069.67	4212	3917.33	4334.33		214	1644	1670.67	1635	477.333	483.667	655.333	922.667
																															214	3135.33	3256.67	3047.67	3661.67	3640	3925	4036	4149	4041.67		216	1708	1691.33	1752.33	435.667	477	734	830.333
																															216	3333.33	3615.67	3186.33	3767	3740	3880.67	4213	4160	4347		218	1752	1799.33	1695.67	464	467	670.333	875.667
																															218	3373.67	3365.67	3287.67	3649.33	3703.33	4037.67	4015.33	4087	4279.33		220	1683.67	1657	1752	470	464.667	642.333	817.667
																															220	3207.33	3265	3305	3660	3655.33	4018	4233	4141.67	4039		222	1710	1765.67	1743.67	535	455	806	818.333
																															222	3235.67	3337	3264.33	3483.67	3753	3965.67	3911.67	4210	4262.33		224	1738	1651	1668.67	430.667	456.667	706	830
																															224	3410.67	3246.67	3350	3756.67	3782.33	3944	3971.33	4122.33	4123		226	1745	1572	1786.33	486	487	722.333	783.333
																															226	3210.67	3397.67	3161.67	3792.33	3553	3836.33	4185	4131	4193.33		228	1809.67	1652.67	1748	482.667	440	552.667	930.667
																															228	3366.67	3412.67	3206	3768.33	3681	3806	4178.67	3944.67	4584		230	1663	1682	1672.33	478	491	679.667	913.667
																															230	3502.67	3365.67	3014.67	3872	3885.33	3906	4167	4223.33	4367.67		232	1598	1638.67	1820.67	545	391.667	711.667	832
																															232	3307.67	3415.33	3469	3616	3742.33	3944.67	4102.33	4241.67	4242.33		234	1603.67	1717.33	1649	467	462.667	701.333	904.333
																															234	3135	3323	3191.67	3643	3328	3740.33	3909.33	3864.67	4321		236	1714.67	1730.33	1713	405	406	676.333	816.667
																															236	3234.33	3186	3352.67	3651	3671.33	3800.33	4028.67	4128.33	4445		238	1678.67	1623	1757	510	498	637	784.667
																															238	3107.33	3247.33	3217	3870.33	3569.67	3783.33	3900.67	3979.67	4247.67		240	1724.67	1754	1688.67	514.333	496.333	682.667	900
																															240	3256	3278.33	3293.67	3834.33	3829.33	3883	4133.67	4156.67	4573		242	1693.33	1736.33	1715	432	464.667	673.667	894.667
																															242	3183.67	3379.67	3337.67	3697.33	3709.33	3891	4030.67	4084.67	4299		244	1709.67	1780.33	1743	565	479.333	655.667	902
																															244	3415.33	3194	3168	3773.67	3602.67	3745.33	4075.33	4075.33	4348.33		246	1718.67	1766	1750	421	583.333	727.667	947.667
																															246	3177.67	3316.33	3314.33	3628.67	3842	3758	4095	4303	4218.33		248	1681.67	1799	1814.67	537.667	538.667	691.333	766
																															248	3301.33	3445.67	3223.67	3697	3720.67	3978.67	4143.33	4321.33	4293		250	1740.33	1879	1723.67	447	435.667	630	893.667
																															250	3382.67	3248.67	3282.67	3700.33	3709.33	3846.33	4158	4207	4124.33		252	1683.67	1589	1686.67	526.333	389.333	630.667	825.667
																															252	3228	3278.33	3329	3598	3860	3865.67	4034.33	4000.67	4184.33		254	1739.67	1782.67	1745.33	494.333	483.333	662	830
																															254	3278.67	3277.67	3382.67	3641.33	3500.67	3928.67	4066.67	4091	4346.33		256	1814	1740.67	1688.67	489.333	511.333	687	907.333
																															256	3309.67	3169.67	3258.67	3898.33	3557	3789.67	4087	4064.67	4192		258	1644	1724	1744.67	486.333	509.667	666	817.667
																															258	3342.33	3232	3416	3630.67	3513.33	3860.67	4054.33	3833.67	4172		260	1688	1649.33	1819	479	477	776.333	904
																															260	3321.67	3400	3328	3604.33	3782	3884	4053.33	4089	4093.33		262	1642	1684.33	1649	522.333	486.333	751	733.667
																															262	3204.33	3237.67	3367.67	3619.67	3588	3844.67	3965.67	4131.67	4431		264	1618	1676	1693	413.667	418	681.333	903
																															264	3514.67	3238	3343	3761	3716.33	3961.67	4031	4032	4328.33		266	1727.33	1833	1647	446.333	503.667	718.333	825
																															266	3318.33	3189.67	3345	3820.67	3584.33	3853.67	3997.33	4280.67	4465.33		268	1721.33	1758.67	1623	458.667	452.333	657.333	745.333
																															268	3274	3326.33	3464	3747.33	3579	3932	4058	4023.33	4116		270	1590	1719.67	1732.33	485	560.667	752	923.667
																															270	3220.67	3346.33	3146.33	3810	3825	3936.33	4076.33	4197	4439.33		272	1748	1765.33	1726.33	394.667	481.667	690.667	777.667
																															272	3310.33	3357.67	3187	3736.33	3700	3997.67	4063.67	4228	4031.67		274	1709.33	1750.33	1595	478.333	490.333	616	829.667
																															274	3229.67	3237.33	3221	3511.67	3379.67	4036.67	4267.33	4050.67	4208		276	1678.67	1757.33	1753	484.333	530.333	717	787
																															276	3156.67	3209.67	3336.67	3799	3647.67	3766.67	4206.33	4101.67	4013		278	1733.33	1822	1714.33	360.667	479.667	652	1010.67
																															278	3358.67	3341	3418	3618	3667.33	3891.33	4242.33	4222.33	4090.33		280	1720.33	1684.33	1683.67	441.667	395	635.667	775.667
																															280	3337.67	3423.33	3221.67	3855	3709	3884.33	4116.33	4043.33	4488		282	1659.33	1733.33	1738.33	410.333	486.667	707.667	910.333
																															282	3261.67	3106.67	3261.33	3623.33	3892.67	3985.67	3785	4141.67	4309		284	1752	1664	1725.33	429.333	440.333	719.667	790.667
																															284	3349.67	3360.33	3263	3702.33	3927.67	3812.67	4279.67	4039.67	4167.33		286	1726.67	1686.67	1664.33	438.667	415.667	746.333	963.333
																															286	3299.67	3405	3216.33	3930.33	3790	3878.33	3931.33	4275.67	4242.67		288	1759.33	1727	1757	449	476.333	689	850
																															288	3377.67	3551.33	3165.67	3644	3597.67	3901.67	4259.67	4037.33	4260.33		290	1715.67	1796	1731.67	490	415.333	676.333	868.333
																															290	3236.33	3219	3300.33	3741.33	3599	3814.33	4086.67	3978	4333		292	1748.67	1856.33	1787.67	473	499.333	625	871
																															292	3279.67	3283	3225.33	3515.67	3457	3962	3906	4185	4160.67		294	1633.33	1747	1635.33	464.333	444.667	634.333	738
																															294	3369.67	3298.67	3232.33	3534.67	3651.67	3934	4195.67	3999	4194.67		296	1667.33	1753	1893	473.333	497	669.667	864.333
																															296	3153.33	3130.33	3146.33	3771.33	3654.67	4211.33	3984.67	4367	4308.67		298	1702.67	1791	1803.67	470.667	453	698	873
																															298	3366.67	3159	3185	3801	3545	3880.33	4123.67	4171	4055.67		300	1734.33	1618.67	1718.67	404.667	447.667	543.333	809
																															300	2968.67	3266.67	3244.67	3663.67	3676.33	3836.67	4059.33	4026	4275.67		302	1633.67	1602	1766.67	381.667	453	669.667	831.333
																															302	3451.33	3261.33	3164.67	3787	3735.67	4209.67	3999.33	4320.67	4349.67		304	1742.67	1648.33	1610	374	468.333	729.667	777
																															304	3234	3428.33	3154.33	3669	3870	3875.67	4157	3999	4101.67		306	1767.33	1679	1653.67	480.667	465.333	683.333	816.333
																															306	3437.33	3154.67	3393	3763	3780.67	3889.67	4205.33	4074	4254.67		308	1702.67	1654	1784	415.333	505.667	741.667	878.333
																															308	3121	3346.67	3328	3714	3605	3687	4006.67	4024.33	4197.33		310	1611	1626.33	1833.67	520.667	338.667	703.333	908.667
																															310	3476.67	3016	3141.67	3632	3726.67	4041.33	4031.67	4138	4110		312	1600.33	1813.33	1628	422.667	462.667	680	968.333
																															312	3170	3302.67	3224.67	3797.67	3901	3963.33	4482.67	4091	4281.33		314	1707.67	1656	1711	454	551	614.333	835
																															314	3243.67	3070.33	3239.67	3778	3652	3884	4006	4154.67	4267		316	1680.33	1680.33	1843.33	507.667	451	601.333	885.667
																															316	3233.67	3286	3271	3730.33	3537	3915	3849	4018.33	4159.67		318	1740.67	1734.33	1728.67	452	543.667	634.667	849
																															318	3395.67	3238	3370.67	3730.67	3630.67	3833.33	4181.33	4049.33	4248.33		320	1765.33	1688	1756.67	484.333	447	609.333	864
																															320	3398	3340.33	3257.33	3617.67	3833	3949.33	4164.67	4204.33	4269.33		322	1645.33	1782.33	1764.33	538.333	473	646.333	821.667
																															322	3359.33	3309.67	3252.33	3702.33	3640	3872	4153	4115.67	4270		324	1669.33	1711	1745.67	512.333	486.667	675.667	800.333
																															324	3222.67	3135.67	3286	3566.67	3657.67	3961.33	4090.33	4044	4219.67		326	1782.67	1798.67	1770.33	506.667	469	692.333	795.333
																															326	3165	3354.33	2978.67	3704.67	3568.67	4020	3783.67	4005.33	4124.33		328	1630.33	1713.67	1650.33	469.333	482	748	822
																															328	3236.33	3177	3128.67	3714.67	3683.33	3897.33	3953.33	4039.33	4310		330	1888	1761.67	1674.33	483	394.667	591.333	865.667
																															330	3129	3043.67	3139	3737.33	3565.67	3779.33	4099.67	4102.33	4294.67		332	1668.67	1605	1693.67	463.667	464.667	680.667	866
																															332	3049.67	3287.33	3235	3754.33	3859.67	3930.33	4225.67	4218.67	4180		334	1668.33	1648.67	1713	521.667	443.667	656	778.333
																															334	3187.33	3413.67	3227.67	3811.67	3821.33	4247.67	4116.67	4115.33	4112.67		336	1688.67	1779	1679.67	413.333	468.333	608.333	809
																															336	3090.67	3279	3184	3708.67	3914.67	3941.67	4069.33	3938	4416.67		338	1726	1737.33	1693	452	530.333	650.333	899
																															338	3234	3278	3266.67	3882.67	3736.33	4037.33	3911.67	3976.67	4043.33		340	1738	1625	1787.33	388.333	510	630.333	732.667
																															340	3310	3327.67	3373.67	3718.33	3722.33	3923	4076.67	4065.33	4224		342	1732.67	1762	1716	481.667	430.333	625	804.667
																															342	3329.67	3233.33	3256.67	3994.33	3764.67	3947	4161.67	3890	4158.33		344	1688.67	1765.33	1673.67	419.333	422.333	651.667	883.333
																															344	3338	3202.67	3209.67	3655.33	3664.33	3681	4080.33	3987	4243.33		346	1708	1645.33	1673.33	518	378.667	626.333	838
																															346	3075.67	3105.67	3101.33	3674.33	3740.67	3849	3929	4126	4161		348	1674.67	1559.67	1693.67	485.667	524	644.667	818
																															348	3415.33	3292	3268.33	3659.67	3727.33	3950.67	3964.33	4005.67	4182.67		350	1828.67	1638	1731	436.333	457.667	670.667	841.333
																															350	3586	3458	3367	3664.33	3602.33	3989.67	4255.33	4243	4055.67		352	1623	1681	1743	460.667	503.333	651.333	769
																															352	3165.67	3476	3172.67	3503.33	3650.67	4104	4033.33	4185.33	4161		354	1706	1731	1737.67	406.333	411.333	665.667	887.333
																															354	3163	3276.67	3203.33	3602.33	3748.33	3928.33	4259.33	3845.33	4077.33		356	1838.33	1710.67	1742.33	497.333	539.333	707	899.667
																															356	3384.67	3220.33	3222	3804.33	3756	3929.33	4144	3825.33	4077.33		358	1723.67	1764.67	1630	422.333	445	695.333	831.667
																															358	3398	3367.33	3380.33	3648.33	3801.67	3954	4220	4308.67	4047		360	1751.67	1682.33	1767	466.667	463.667	693	786.333
																															360	3321	3209	3310	3760.67	3622.33	4029.33	3944.33	3933.67	4215.67
[truncated: 27 more columns]

## Sheet: Fig8
Fig.8b																														Fig.8c-e										Fig.8f
The pressure-volume curve was generated.																														Pulmonary function parameters including FEV20(ms)/FVC, FEV50(ms)/FVC, and FRC/TLC										ELISA detection of Cit-H3 levels from Control, KB-R7943, CS, and CS+KB-R7943 treated mice
Biological replicates =6.																														Biological replicates =6.										Biological replicates =6.
''Exp.' refers to each experimental biological replicate																														(i-iii) represent technical replicates.										(i-iii) represent technical replicates.
																														''Exp.' refers to each experimental biological replicate										''Exp.' refers to each experimental biological replicate
Pressure (mmH2O)	Volume (ml)																																			average	average	average
	Control							KB-R7943							CS							CS+KB-R7943											Cdyn	FEV50/FVC	FRC/TLC	Cdyn	FEV50/FVC	FRC/TLC				H3-cit(BALF)
	Exp.1(Avrg)	Exp.2(Avrg)	Exp.3(Avrg)	Exp.4(Avrg)	Exp.5(Avrg)	Exp.6(Avrg)	Mean	Exp.1(Avrg)	Exp.2(Avrg)	Exp.3(Avrg)	Exp.4(Avrg)	Exp.5(Avrg)	Exp.6(Avrg)	Mean	Exp.1(Avrg)	Exp.2(Avrg)	Exp.3(Avrg)	Exp.4(Avrg)	Exp.5(Avrg)	Exp.6(Avrg)	Mean	Exp.1(Avrg)	Exp.2(Avrg)	Exp.3(Avrg)	Exp.4(Avrg)	Exp.5(Avrg)	Exp.6(Avrg)	Mean		Control	Exp.1	i	0.337715	0.889523	0.246562	0.361924	0.891522	0.241153				Control		KB-R7943		CS		CS+KB-R7943
0	0.1984	0.1578	0.1462	0.1113	0.1044	0.1803	0.149733	0.1242	0.1344	0.1295	0.1385	0.1393	0.1579	0.1373	0.3289	0.3123	0.3131	0.2593	0.4007	0.2177	0.305333	0.1734	0.1997	0.2077	0.1979	0.1774	0.1849	0.190167				ii	0.366349	0.898265	0.240562								AVERAGE		AVERAGE		AVERAGE		AVERAGE
0.5	0.2007	0.1667	0.1535	0.1158	0.1089	0.1867	0.155383	0.1303	0.1425	0.1351	0.1443	0.1454	0.1602	0.142967	0.3369	0.3236	0.3242	0.2738	0.4105	0.2359	0.317483	0.1828	0.2072	0.2148	0.2142	0.1841	0.1897	0.1988				iii	0.381707	0.886777	0.236334					Exp.1	i	13.8601	12.5806	6.26154	7.35824	54.3985	50.4818	28.8612	26.002
1	0.2112	0.1745	0.1593	0.1168	0.1124	0.1959	0.161683	0.1385	0.1535	0.1433	0.1512	0.1529	0.1658	0.150867	0.3447	0.3312	0.3328	0.2796	0.4293	0.2552	0.3288	0.1958	0.2193	0.2238	0.2373	0.1923	0.1985	0.211167			Exp.2	i	0.342586	0.820266	0.229062	0.307896	0.8304	0.230229			ii	15.4268		7.78908		49.3067		18.991
1.5	0.2164	0.1831	0.1715	0.1273	0.1183	0.2012	0.169633	0.1516	0.1657	0.1554	0.1554	0.1568	0.1721	0.1595	0.3493	0.3374	0.3286	0.2858	0.4343	0.2652	0.333433	0.2029	0.2281	0.2342	0.2496	0.1998	0.2062	0.220133				ii	0.287529	0.828591	0.226379						iii	8.45493		8.02409		47.74		30.1538
2	0.2273	0.1895	0.1865	0.1341	0.1223	0.2094	0.178183	0.1641	0.1764	0.1689	0.1613	0.1628	0.1797	0.168867	0.3562	0.3499	0.3503	0.2939	0.4477	0.2784	0.346067	0.2111	0.2372	0.2467	0.2603	0.2078	0.2132	0.229383				iii	0.293573	0.842342	0.235247					Exp.2	i	5.20402	6.66628	9.08161	8.59854	68.7339	61.3573	32.4647	33.4569
2.5	0.2386	0.1977	0.2018	0.1418	0.1332	0.2141	0.187867	0.1812	0.1889	0.1859	0.1689	0.1705	0.1868	0.180367	0.3652	0.3602	0.3613	0.2996	0.4592	0.2812	0.35445	0.2167	0.2501	0.2597	0.2812	0.2158	0.2219	0.2409			Exp.3	i	0.273981	0.808677	0.213885	0.304029	0.823076	0.227169			ii	6.26154		10.4525		63.7204		38.6531
3	0.2491	0.2094	0.2197	0.1492	0.1411	0.2201	0.1981	0.1966	0.2051	0.2012	0.1772	0.1789	0.1999	0.19315	0.3697	0.3713	0.3721	0.3099	0.4613	0.2916	0.36265	0.2248	0.2595	0.2752	0.2921	0.2242	0.2299	0.25095				ii	0.334212	0.82296	0.236923						iii	8.53327		6.26154		51.6176		29.2529
3.5	0.2657	0.2198	0.2369	0.1559	0.1485	0.2379	0.210783	0.2174	0.2256	0.2208	0.1879	0.1901	0.2074	0.2082	0.3801	0.38	0.3811	0.3194	0.4665	0.3003	0.371233	0.2362	0.2754	0.2907	0.3074	0.2346	0.2413	0.264267				iii	0.303895	0.837591	0.230698					Exp.3	i	12.45	14.774	11.2358	9.69524	47.8575	44.6066	16.7585	20.9625
4	0.2763	0.23	0.2386	0.1689	0.1544	0.2395	0.21795	0.2289	0.2406	0.2378	0.2058	0.2059	0.2201	0.223183	0.3899	0.3912	0.39231	0.3312	0.4811	0.3066	0.382052	0.2434	0.2911	0.3076	0.3168	0.2449	0.2521	0.275983			Exp.4	i	0.341738	0.810965	0.241907	0.346813	0.821645	0.254929			ii	16.4451		12.3325		40.5332		25.1012
4.5	0.2879	0.252	0.2745	0.1828	0.1658	0.2502	0.235533	0.2515	0.2653	0.2577	0.2262	0.2278	0.2384	0.244483	0.4086	0.4079	0.4084	0.3446	0.4877	0.3173	0.39575	0.2576	0.3121	0.3303	0.3312	0.2571	0.2652	0.29225				ii	0.353888	0.812706	0.259356						iii	15.4268		5.51736		45.4291		21.0277
5	0.3082	0.2689	0.2983	0.1997	0.1789	0.2612	0.252533	0.2742	0.2811	0.2788	0.2431	0.2453	0.2553	0.262967	0.4256	0.4231	0.4244	0.3632	0.5121	0.3285	0.412817	0.2778	0.3279	0.3396	0.3479	0.2721	0.2768	0.307017				iii	0.344812	0.841265	0.263524					Exp.4	i	6.92739	11.4317	7.2799	9.64301	56.3961	48.2362	39.9457	36.5512
5.5	0.3395	0.2901	0.3175	0.2188	0.1883	0.2797	0.272317	0.2923	0.3076	0.2998	0.2643	0.2667	0.2772	0.28465	0.4486	0.4432	0.4459	0.3908	0.5335	0.3443	0.434383	0.3011	0.3512	0.3689	0.3701	0.2929	0.2999	0.330683			Exp.5	i	0.3334	0.85399	0.251092	0.33068	0.863993	0.249252			ii	15.8576		12.3325		37.1648		32.6605
6	0.3551	0.3093	0.3294	0.2344	0.1989	0.2901	0.2862	0.2977	0.3072	0.3001	0.2679	0.2712	0.2728	0.28615	0.4731	0.4604	0.4628	0.4199	0.5649	0.3604	0.456917	0.3189	0.3737	0.3932	0.3889	0.3153	0.3221	0.352017				ii	0.337117	0.872004	0.257577						iii	11.51		9.31662		51.1476		37.0473
6.5	0.3648	0.3166	0.3453	0.2375	0.2008	0.2976	0.293767	0.3185	0.3313	0.3234	0.2897	0.2911	0.2968	0.308467	0.4973	0.4857	0.4866	0.4432	0.5889	0.3917	0.482233	0.3411	0.3967	0.4188	0.4093	0.3379	0.3464	0.375033				iii	0.321522	0.865986	0.239088					Exp.5	i	8.68994	8.97717	10.4133	12.8025	50.8734	49.7115	25.4928	27.6601
7	0.3754	0.3382	0.3682	0.2557	0.2183	0.3273	0.31385	0.3412	0.3531	0.3464	0.3059	0.3072	0.3145	0.32805	0.5285	0.5117	0.5128	0.4689	0.6179	0.4134	0.508867	0.3612	0.4198	0.4336	0.4346	0.3572	0.3639	0.39505			Exp.6	i	0.375002	0.865339	0.180921	0.366137	0.863739	0.190549			ii	11.4708		14.5259		51.1084		29.0179
7.5	0.4137	0.3647	0.3874	0.2768	0.2363	0.3473	0.3377	0.3623	0.3669	0.3678	0.3333	0.3349	0.3377	0.350483	0.5545	0.5425	0.5445	0.4996	0.6385	0.4383	0.536317	0.4263	0.4413	0.4572	0.4612	0.3814	0.3883	0.42595				ii	0.354177	0.862621	0.187752						iii	6.77072		13.4684		47.1525		28.4696
8	0.4266	0.3799	0.4129	0.2933	0.2541	0.3748	0.356933	0.3859	0.3999	0.3912	0.3242	0.3267	0.3557	0.363933	0.5796	0.5714	0.5728	0.5231	0.6679	0.4674	0.5637	0.4068	0.4638	0.4794	0.4737	0.4087	0.4154	0.4413				iii	0.369233	0.863258	0.202973					Exp.6	i	7.0449	9.08161	6.26154	5.7132	44.9983	43.9016	17.9727	18.9518
8.5	0.4579	0.4031	0.4382	0.3139	0.2692	0.3947	0.3795	0.4079	0.4213	0.4177	0.3499	0.3612	0.3699	0.387983	0.6099	0.5998	0.6012	0.5512	0.7142	0.4913	0.5946	0.4311	0.4889	0.4934	0.5028	0.4293	0.4363	0.463633		KB-R7943	Exp.1	i	0.325354	0.842957	0.255834	0.340295	0.845867	0.268507			ii	9.04244		4.34233		47.27		16.7585
9	0.4712	0.4249	0.4603	0.3352	0.2852	0.4199	0.39945	0.42034	0.4307	0.4385	0.3993	0.4016	0.3997	0.415023	0.6368	0.6285	0.6296	0.5801	0.7313	0.5174	0.620617	0.4529	0.5152	0.5251	0.5361	0.4511	0.4783	0.493117				ii	0.380638	0.855079	0.281263						iii	11.1575		6.53572		39.4365		22.1244
9.5	0.4943	0.4418	0.4835	0.3518	0.3061	0.4392	0.41945	0.4578	0.4436	0.4301	0.4244	0.4278	0.4235	0.434533	0.6623	0.6541	0.6552	0.6096	0.7684	0.5469	0.649417	0.4774	0.5334	0.5483	0.5642	0.4739	0.4797	0.512817				iii	0.314894	0.839564	0.268423
10	0.5276	0.4651	0.5102	0.3686	0.3346	0.4651	0.4452	0.4807	0.4483	0.4554	0.4467	0.4483	0.4474	0.454467	0.6935	0.6814	0.6829	0.6353	0.7957	0.5715	0.676717	0.4988	0.5602	0.5699	0.5889	0.5038	0.5088	0.5384			Exp.2	i	0.270365	0.815484	0.231834	0.286059	0.8398	0.213351
11	0.5664	0.5039	0.5535	0.4061	0.3592	0.5061	0.482533	0.4989	0.5179	0.5019	0.4596	0.4612	0.4563	0.482633	0.7462	0.7393	0.7407	0.6899	0.8346	0.6216	0.728717	0.5431	0.6084	0.6168	0.6426	0.5453	0.5515	0.584617				ii	0.294219	0.842716	0.20229
12	0.6007	0.5435	0.5949	0.4416	0.3914	0.5454	0.519583	0.5383	0.5599	0.5428	0.5044	0.5065	0.4989	0.525133	0.7974	0.7907	0.7918	0.7396	0.857	0.6713	0.774633	0.5867	0.6483	0.6593	0.6917	0.5894	0.5966	0.628667				iii	0.293594	0.861199	0.205931
13	0.6353	0.5818	0.6354	0.4663	0.4248	0.5783	0.55365	0.5901	0.5777	0.5433	0.5732	0.5748	0.5497	0.568133	0.8496	0.8379	0.8392	0.7889	0.912	0.7144	0.823667	0.6258	0.6889	0.6983	0.7365	0.6282	0.6332	0.668483			Exp.3	i	0.357337	0.861043	0.20332	0.338148	0.874866	0.214885
14	0.6748	0.5953	0.6426	0.5077	0.4701	0.6044	0.582483	0.6248	0.5861	0.6299	0.6049	0.6071	0.6121	0.610817	0.939	0.884	0.892	0.8325	0.963	0.7552	0.877617	0.6617	0.7213	0.7375	0.7777	0.6636	0.6703	0.70535				ii	0.35536	0.86841	0.211833
15	0.6864	0.615	0.6745	0.5289	0.4989	0.6247	0.604733	0.6567	0.6199	0.6438	0.6335	0.6153	0.6342	0.6339	0.961	0.942	0.951	0.8479	1.002	0.7865	0.915067	0.6903	0.7498	0.7668	0.8145	0.6932	0.6999	0.73575				iii	0.301747	0.895146	0.229502
16	0.7042	0.6327	0.7013	0.5413	0.5195	0.6718	0.628467	0.6731	0.6374	0.6772	0.6435	0.6455	0.6592	0.655983	0.972	0.953	0.962	0.863	1.051	0.8177	0.93645	0.7268	0.7701	0.7931	0.8403	0.7201	0.7274	0.762967			Exp.4	i	0.273195	0.843293	0.184782	0.267544	0.86888	0.208322
17	0.7352	0.6505	0.7202	0.5542	0.5391	0.6581	0.642883	0.6867	0.6662	0.6998	0.6621	0.6644	0.6847	0.677317	0.984	0.974	0.981	0.888	1.071	0.8351	0.955517	0.7371	0.7908	0.8153	0.867	0.7403	0.7481	0.7831				ii	0.273051	0.877743	0.21769
18	0.7467	0.6613	0.7374	0.5659	0.5532	0.6703	0.6558	0.7118	0.6811	0.7173	0.6797	0.6812	0.6999	0.695167	1.006	1.002	1.009	0.902	1.104	0.904	0.987833	0.7558	0.8077	0.8327	0.886	0.7579	0.7647	0.8008				iii	0.256387	0.885604	0.222494
19	0.7551	0.6723	0.7548	0.5768	0.5675	0.6796	0.667683	0.7295	0.7001	0.7335	0.6913	0.6934	0.7187	0.711083	1.031	1.018	1.022	0.918	1.128	0.933	1.00833	0.7713	0.8212	0.854	0.904	0.7743	0.7797	0.817417			Exp.5	i	0.276271	0.861444	0.237332	0.26647	0.864917	0.233455
20	0.7637	0.6839	0.7674	0.5876	0.5793	0.6892	0.678517	0.7432	0.7143	0.7476	0.7035	0.7057	0.7312	0.72425	1.052	1.049	1.053	0.962	1.146	0.963	1.0375	0.7812	0.8341	0.865	0.922	0.7869	0.7932	0.8304				ii	0.262499	0.862247	0.241491
22	0.7683	0.6985	0.7626	0.6112	0.6173	0.7073	0.6942	0.7449	0.776	0.7498	0.7018	0.7024	0.7351	0.735	1.081	1.073	1.087	0.981	1.161	0.982	1.06083	0.8058	0.879	0.888	0.943	0.8077	0.8128	0.85605				iii	0.260639	0.871058	0.221542
24	0.8004	0.7138	0.7797	0.621	0.6303	0.7232	0.7114	0.7592	0.783	0.7654	0.7174	0.7199	0.7508	0.749283	1.084	1.095	1.098	0.994	1.173	0.984	1.07133	0.8229	0.891	0.9	0.966	0.8241	0.8301	0.87235			Exp.6	i	0.30434	0.82837	0.230302	0.331802	0.818105	0.228575
26	0.8052	0.7395	0.7842	0.6254	0.6413	0.7255	0.720183	0.7638	0.792	0.7691	0.7268	0.7284	0.7575	0.756267	1.088	1.108	1.111	1.011	1.202	0.965	1.08083	0.8318	0.902	0.916	0.973	0.8338	0.8412	0.882967				ii	0.320519	0.80106	0.230811
28																																iii	0.370546	0.824884	0.224612
30																														CS	Exp.1	i	0.120186	0.773894	0.314405	0.143312	0.787918	0.307823
																																ii	0.131928	0.785969	0.302488
																																iii	0.177823	0.803891	0.306577
																														CS-2	Exp.2	i	0.180387	0.770021	0.243186	0.166221	0.789448	0.247933
																																ii	0.158755	0.807879	0.260867
																																iii	0.159521	0.790445	0.239747
																														CS-3	Exp.3	i	0.0903922	0.769249	0.278904	0.117178	0.776402	0.285305
																																ii	0.126195	0.785	0.282052
																																iii	0.134948	0.774957	0.294958
																														CS-4	Exp.4	i	0.114185	0.744962	0.293757	0.129833	0.769252	0.300342
																																ii	0.114053	0.782061	0.301752
																																iii	0.161262	0.780735	0.305518
																														CS-5	Exp.5	i	0.104263	0.741574	0.232979	0.139267	0.752539	0.245255
																																ii	0.15258	0.753417	0.249957
																																iii	0.160958	0.762627	0.252828
																														CS-6	Exp.6	i	0.215808	0.716272	0.276559	0.201318	0.726267	0.278806
																																ii	0.172082	0.718588	0.266016
																																iii	0.216063	0.74394	0.293845
																														CS+KB-R7943	Exp.1	i	0.287299	0.82131	0.287222	0.290204	0.820979	0.283792
																																ii	0.284721	0.82187	0.283397
																																iii	0.298594	0.819757	0.280756
																														CS+KB-R7943-2	Exp.2	i	0.265298	0.803793	0.204321	0.237397	0.814025	0.214786
																																ii	0.223053	0.817508	0.222412
																																iii	0.223839	0.820775	0.217625
																														CS+KB-R7943-3	Exp.3	i	0.199298	0.794909	0.262935	0.233329	0.809631	0.244986
																																ii	0.247008	0.806549	0.238093
																																iii	0.25368	0.827434	0.23393
																														CS+KB-R7943-4	Exp.4	i	0.209225	0.800831	0.23553	0.224295	0.801752	0.257031
																																ii	0.215603	0.809813	0.266507
																																iii	0.248057	0.794613	0.269057
																														CS+KB-R7943-5	Exp.5	i	0.192796	0.782049	0.264983	0.198196	0.796868	0.255886
																																ii	0.202711	0.796545	0.239419
																																iii	0.19908	0.812011	0.263256
																														CS+KB-R7943-6	Exp.6	i	0.258034	0.790697	0.255889	0.251132	0.791103	0.246846
																																ii	0.248249	0.782352	0.246201
																																iii	0.247112	0.800258	0.238447

## Sheet: suppl-Fig1
suppl-fig.1b-d																													suppl-fig.1g
Densitometry of western blot: Proteins densitometry normalized to β-actin control, normalized to Emphysenma																													Densitometry of western blot: NCX1 densitometry normalized to β-actin control, normalized to control
Biological replicates =10.																													Biological replicates =5.
(i, ii) represent densitometry of 2 film exposures per biological replicate.																													(i, ii) represent densitometry of 2 film exposures per biological replicate.
''Exp.' refers to each experimental biological replicate																													''Exp.' refers to each experimental biological replicate
WB	Biological replicate-NCX1																												WB	Biological replicate-NCX1
	Exp.1		Exp.2		Exp.3		Exp.4		Exp.5		Exp.6		Exp.7		Exp.8		Exp.9		Exp.10		Plotted									Exp.1		Exp.2		Exp.3		Exp.4		Exp.5		Plotted
groups	i	ii	i	ii	i	ii	i	ii	i	ii	i	ii	i	ii	i	ii	i	ii	i	ii	Avrg	SD	SEM						groups	i	ii	i	ii	i	ii	i	ii	i	ii	Avrg	SD	SEM
Emphysema	1.06	1.2	1.55	1.54	1.38	1.5	0.79	0.84	0.73	1.21	1.13	0.71	0.67	0.99	0.66	0.99	0.43	0.82	0.78	0.97	0.9975	0.320442	0.101333						Control	0.662987	0.726712	0.692851	0.907947	1.56269	1.29816	0.911111	1.01123	1.18568	1.04064	1	0.286889	0.128301
Mixed CBE	3.96	2.62	2.92	2.53	3.98	3.42	2.21	2.79	3.21	2.31	2.98	2.12	3.14	2.2	3.26	2.83	2.85	3.37	3.15	3.97	2.991	0.574483	0.181667						COPD	3.11305	2.8155	3.3833	2.91564	2.41064	2.44853	2.34152	2.13519	1.8339	1.9434	2.53407	0.5098	0.22799
WB	Biological replicate-MPO
	Exp.1		Exp.2		Exp.3		Exp.4		Exp.5		Exp.6		Exp.7		Exp.8		Exp.9		Exp.10		Plotted
groups	i	ii	i	ii	i	ii	i	ii	i	ii	i	ii	i	ii	i	ii	i	ii	i	ii	Avrg	SD	SEM
Emphysema	1.47	0.98	1.12	0.6	1.23	0.87	1.11	0.89	0.78	0.94	1.08	1.38	1.03	0.55	1.34	0.91	1.1	0.7	1.14	0.78	1	0.250011	0.0790603
Mixed CBE	2.39	2.89	2.75	2.39	2.79	3.05	2.19	2.67	1.97	3.31	4.46	4.98	4.14	4.57	5.1	4.87	4.01	3.37	4.21	4.79	3.545	1.03607	0.327635
WB	Biological replicate-NE
	Exp.1		Exp.2		Exp.3		Exp.4		Exp.5		Exp.6		Exp.7		Exp.8		Exp.9		Exp.10		Plotted
groups	i	ii	i	ii	i	ii	i	ii	i	ii	i	ii	i	ii	i	ii	i	ii	i	ii	Avrg	SD	SEM
Emphysema	1.41	0.97	0.99	1.1	1.11	0.9	0.87	0.96	0.71	0.93	1.1	0.66	1.56	0.99	1.37	0.97	0.98	0.5	1.12	0.73	0.9965	0.253736	0.0802383
Mixed CBE	2.89	3.22	2.31	2.97	3.1	3.98	3.1	2.6	3.19	2.51	2.98	3.23	3.28	2.88	2.95	3.45	3.79	3.1	4.13	3.9	3.178	0.480817	0.152048

## Sheet: suppl-Fig2
suppl-fig.2b									suppl-fig.2h							suppl-fig.2i
Data of the mean linear intercept values.									Data of the MPO realtive IOD.							Data of the NE realtive IOD.
Biological replicates =6.									Biological replicates =6.							Biological replicates =6.
(i-iii) represent technical replicates.									(i-iii) represent technical replicates.							(i-iii) represent technical replicates.
'Exp.' refers to each experimental biological replicate.									'Exp.' refers to each experimental biological replicate.							'Exp.' refers to each experimental biological replicate.
		Mean linear intercept (μm)									MPO realtive IOD							NE realtive IOD
		Control		6 week		12 week					Control		COPD					Control		COPD
			AVERAGE		AVERAGE		AVERAGE					AVERAGE		AVERAGE					AVERAGE		AVERAGE
Exp.1	i	35	38.1191	37.9845	41.2899	47.5728	50.9067		Exp.1	i	0.81	0.936667	4.23	4.1		Exp.1	i	0.45	0.7	3.24	3.9
	ii	39.2473		42.6901		56.1538				ii	0.89		5.63				ii	1.09		5.21
	iii	40.1099		43.1953		48.9933				iii	1.11		2.44				iii	0.56		3.25
Exp.2	i	32.8859	35.6047	37.6923	39.9874	41.5254	48.8196		Exp.2	i	0.71	0.73	7.32	5.24		Exp.2	i	0.76	1.01	6.79	5.22
	ii	36.6834		40.5556		56.5891				ii	0.83		4.33				ii	0.91		6.02
	iii	37.2449		41.7143		48.3444				iii	0.65		4.07				iii	1.36		2.85
Exp.3	i	34.507	37.9547	35	40.6063	40.8333	46.6564		Exp.3	i	1.3	1.21	2.46	3.22		Exp.3	i	1.23	1.49	4.89	4.3
	ii	39.2473		45.3416		54.0741				ii	1.44		3.11				ii	1.67		3.7
	iii	40.1099		41.4773		45.0617				iii	0.89		4.09				iii	1.57		4.31
Exp.4	i	35.2518	39.403	38.5827	42.4523	49.4949	52.6		Exp.4	i	1.22	1.15667	4.67	3.98		Exp.4	i	1.13	1.29	5.03	3.44
	ii	41.7143		45.0617		62.3932				ii	1.11		5.11				ii	0.9		2.55
	iii	41.2429		43.7126		45.9119				iii	1.14		2.16				iii	1.84		2.74
Exp.5	i	35.7664	38.3839	39.2	41.71	41.5254	46.6217		Exp.5	i	1.33	1.29	3.99	4.44		Exp.5	i	1.08	0.85	4.75	3.98
	ii	38.8298		43.9759		54.8872				ii	1.49		5.73				ii	0.77		3.23
	iii	40.5556		41.954		43.4524				iii	1.05		3.6				iii	0.7		3.96
Exp.6	i	33.5616	39.4019	35.5072	42.3481	41.1765	48.6657		Exp.6	i	0.66	0.75	5.55	5.09		Exp.6	i	0.59	0.66	3.11	2.43
	ii	41.954		45.9119		56.1538				ii	0.82		6.07				ii	0.76		2.59
	iii	42.6901		45.625		48.6667				iii	0.77		3.65				iii	0.63		1.59
suppl-fig.2d
qPCR analyzes mRNA levels of NCX1.
Biological replicates =10.
(i-iii) represent technical replicates. Data values normalized to to GAPDH control, normalized to control
''Exp.' refers to each experimental biological replicate
														suppl-fig.2f
Groups	Sample	test (CP) Ct	ref (CDC) Ct	average of test Ct	average of ref Ct	ΔCt	ΔΔCt	2^(-ΔΔCt)						Densitometry of western blot: NCX1 densitometry normalized to β-actin control, normalized to control
Control	Exp.1	30.89	22.98	31.23	22.6197	8.61033	1.19877	0.435648						Biological replicates =10
		31.78	22.336											(i, ii) represent densitometry of 2 film exposures per biological replicate.
		31.02	22.543											''Exp.' refers to each experimental biological replicate
	Exp.2	33.029	22.96	32.9727	22.4607	10.512	3.10043	0.116594
		33.459	22.1											WB	Biological replicate-NCX1
		32.43	22.322												Exp.1		Exp.2		Exp.3		Exp.4		Exp.5		Exp.6		Exp.7		Exp.8		Exp.9		Exp.10		Plotted
	Exp.3	29.509	22.908	29.2387	22.4753	6.76333	-0.648233	1.56725						groups	i	ii	i	ii	i	ii	i	ii	i	ii	i	ii	i	ii	i	ii	i	ii	i	ii	Avrg	SD	SEM
		29.345	21.988											Control	1	0.42	0.53	0.73	1	0.58	1.38	0.98	1.04	0.75	1.36	1.25	1.43	1.59	0.55	0.76	0.61	0.98	1.46	0.96	0.968	0.351382	0.101435
		28.862	22.53											COPD	3.29	2.91	3.69	3.51	4.23	3.98	4.7	3.82	5.23	5.19	3.29	2.69	3.9	3.65	3.54	2.88	2.05	2.53	2	1.5	3.429	1.00117	0.289012
	Exp.4	29.46	23.886	29.3333	23.3723	5.961	-1.45057	2.73315
		28.68	23.221
		29.86	23.01
	Exp.5	30.312	23.736	29.8683	23.5607	6.30767	-1.1039	2.14935
		29.515	23.928
		29.778	23.018
	Exp.6	29.27	22.313	29.2057	23.0877	6.118	-1.29357	2.45133
		29.55	23.222
		28.797	23.728
	Exp.7	29.449	22.98	29.212	23.2493	5.96267	-1.4489	2.73
		29.198	23.28
		28.989	23.488
	Exp.8	29.887	24.845	30.1193	24.645	5.47433	-1.93723	3.82971
		30.28	24.31
		30.191	24.78
	Exp.9	31.722	22.62	31.3997	22.3833	9.01633	1.60477	0.328789
		31.449	22.05
		31.028	22.48
	Exp.10	32.89	23.189	32.5863	23.1963	9.39	1.97843	0.253765
		32.3	23.203
		32.569	23.197
COPD	Exp.1	28.897	23.605	29.141	23.576	5.565	-1.84657	3.59643
		29.22	23.91
		29.306	23.213
	Exp.2	28.906	23.5	29.2523	23.4663	5.786	-1.62557	3.08563
		29.159	23.8
		29.692	23.099
	Exp.3	28.575	24.529	28.57	24.7537	3.81633	-3.59523	12.0857
		28.12	25.516
		29.015	24.216
	Exp.4	28.841	24.598	28.8337	24.9063	3.92733	-3.48423	11.1907
		28.46	24.908
		29.2	25.213
	Exp.5	29.359	24.605	29.5797	24.4803	5.09933	-2.31223	4.96651
		29.989	24.721
		29.391	24.115
	Exp.6	29.332	23.6	29.683	23.5813	6.10167	-1.3099	2.47924
		29.698	23.931
		30.019	23.213
	Exp.7	29.808	24.342	29.4753	24.2267	5.24867	-2.1629	4.47814
		29.459	23.79
		29.159	24.548
	Exp.8	28.395	24.899	28.668	24.4357	4.23233	-3.17923	9.05826
		28.869	24.2
		28.74	24.208
	Exp.9	29.592	24.762	29.8087	25.281	4.52767	-2.8839	7.38143
		30.38	25.401
		29.454	25.68
	Exp.10	30.06	26.387	30.5007	25.9437	4.557	-2.85457	7.23286
		30.503	25.488
		30.939	25.956

[truncated: 2 more sheets: suppl-Fig3, suppl-Fig4]
